# Supplementary material for: Composition and activity of nitrifier communities in soil are unresponsive to elevated temperature and CO2, but strongly affected by drought
Source: ISME J. 2020 Aug 7;14(12):3038–53. doi: 10.1038/s41396-020-00735-7 (PMC7784676; doi:10.1038/s41396-020-00735-7)
Supplement: Supplementary file 11 — Supplementary Data [file 41396_2020_735_MOESM11_ESM.xlsx]

## Sheet: units
Variable	Description	Unit
amoA_copies	amoA copies	copies g-1 DW
soilN	Soil Nitrogen	µg N g-1 DW
SWC	Soil Water Conten	% of fresh soil
DOC	Dissolved Organic Carbon	µg C g-1 DW
no3	Nitrate	µg N g-1 DW
nh4	Ammonium	µg N g-1 DW
din	Dissolved Inorganic Nitrogen	µg N g-1 DW
don	Dissolved Organic Nitrogen	µg N g-1 DW
tdn	Total dissolved Nitrogen	µg N g-1 DW
mbn	Microbial Biomass Nitrogen	µg N g-1 DW
GP_min	Gross NH4 Production	µg N g-1 DW d-1
GC_min	Gross NH4 Consumption	µg N g-1 DW d-1
GP_nit	Gross NO3 Production	µg N g-1 DW d-1
NA	not assessed
NULL	not applicable
Transformations performed in order to meet ANOVA assumptions
Dataset	Variable	Transformation
drought	nh4	BoxCox
drought	din	log10
drought	don	log10
drought	doc	BoxCox
drought	tdn	log10
drought	GC_min	log10
drought	cDNA_AOB	log10
eT_vs_eCO2	nh4	log10
eT_vs_eCO2	don	log10
eT_vs_eCO2	tdn	BoxCox
eT_vs_eCO2	DNA_AOB	log10

## Sheet: Sequencing_barcodes_all
SRA_ID	Taxa	Nucleic_acid	Sequencing_barcode	Forward_primer_sequence	Reverse_primer_sequence	Expected_amplicon_length
SAMPLE.302.D2.01.DNA	AOA	DNA	CCATCCAT	GCAGGAGACTAYATHTTCTA	GCCATCCABCKRTANGTCCA	534
SAMPLE.303.D2.07.DNA	AOA	DNA	TAGGTAGG	GCAGGAGACTAYATHTTCTA	GCCATCCABCKRTANGTCCA	534
SAMPLE.304.D2.11.DNA	AOA	DNA	CTGAGTGT	GCAGGAGACTAYATHTTCTA	GCCATCCABCKRTANGTCCA	534
SAMPLE.305.D2.12.DNA	AOA	DNA	AAGGATCG	GCAGGAGACTAYATHTTCTA	GCCATCCABCKRTANGTCCA	534
SAMPLE.306.D2.13.DNA	AOA	DNA	TCGTCTTG	GCAGGAGACTAYATHTTCTA	GCCATCCABCKRTANGTCCA	534
SAMPLE.307.D2.17.DNA	AOA	DNA	TGTCCTGT	GCAGGAGACTAYATHTTCTA	GCCATCCABCKRTANGTCCA	534
SAMPLE.308.D2.19.DNA	AOA	DNA	GGATCCAT	GCAGGAGACTAYATHTTCTA	GCCATCCABCKRTANGTCCA	534
SAMPLE.309.D2.21.DNA	AOA	DNA	CCTTCCAA	GCAGGAGACTAYATHTTCTA	GCCATCCABCKRTANGTCCA	534
SAMPLE.310.D2.22.DNA	AOA	DNA	GAGAACTG	GCAGGAGACTAYATHTTCTA	GCCATCCABCKRTANGTCCA	534
SAMPLE.311.D2.24.DNA	AOA	DNA	CAGAGTCT	GCAGGAGACTAYATHTTCTA	GCCATCCABCKRTANGTCCA	534
SAMPLE.312.D2.27.DNA	AOA	DNA	CAACTCCT	GCAGGAGACTAYATHTTCTA	GCCATCCABCKRTANGTCCA	534
SAMPLE.313.D2.28.DNA	AOA	DNA	TCAGAGAG	GCAGGAGACTAYATHTTCTA	GCCATCCABCKRTANGTCCA	534
SAMPLE.314.D2.34.DNA	AOA	DNA	CTGAGACT	GCAGGAGACTAYATHTTCTA	GCCATCCABCKRTANGTCCA	534
SAMPLE.315.D2.35.DNA	AOA	DNA	CGTACGAT	GCAGGAGACTAYATHTTCTA	GCCATCCABCKRTANGTCCA	534
SAMPLE.316.D2.36.DNA	AOA	DNA	CGAAGGAT	GCAGGAGACTAYATHTTCTA	GCCATCCABCKRTANGTCCA	534
SAMPLE.317.D2.40.DNA	AOA	DNA	CTCATGAG	GCAGGAGACTAYATHTTCTA	GCCATCCABCKRTANGTCCA	534
SAMPLE.318.D2.41.DNA	AOA	DNA	GGTAATGG	GCAGGAGACTAYATHTTCTA	GCCATCCABCKRTANGTCCA	534
SAMPLE.319.D2.42.DNA	AOA	DNA	AAGGTACG	GCAGGAGACTAYATHTTCTA	GCCATCCABCKRTANGTCCA	534
SAMPLE.320.D2.43.DNA	AOA	DNA	GGTACCAT	GCAGGAGACTAYATHTTCTA	GCCATCCABCKRTANGTCCA	534
SAMPLE.321.D2.44.DNA	AOA	DNA	TTGGCGAT	GCAGGAGACTAYATHTTCTA	GCCATCCABCKRTANGTCCA	534
SAMPLE.322.D2.47.DNA	AOA	DNA	ACTCTGAG	GCAGGAGACTAYATHTTCTA	GCCATCCABCKRTANGTCCA	534
SAMPLE.323.D2.48.DNA	AOA	DNA	TGTCTGAG	GCAGGAGACTAYATHTTCTA	GCCATCCABCKRTANGTCCA	534
SAMPLE.324.D2.49.DNA	AOA	DNA	TCGATCCT	GCAGGAGACTAYATHTTCTA	GCCATCCABCKRTANGTCCA	534
SAMPLE.325.D2.50.DNA	AOA	DNA	GTCACTCT	GCAGGAGACTAYATHTTCTA	GCCATCCABCKRTANGTCCA	534
SAMPLE.326.D2.51.DNA	AOA	DNA	ACTCCACT	GCAGGAGACTAYATHTTCTA	GCCATCCABCKRTANGTCCA	534
SAMPLE.327.D2.52.DNA	AOA	DNA	ATCCTAGG	GCAGGAGACTAYATHTTCTA	GCCATCCABCKRTANGTCCA	534
SAMPLE.329.pos.AOA.DNA	AOA	NULL	GTCTCTGT	GCAGGAGACTAYATHTTCTA	GCCATCCABCKRTANGTCCA	534
SAMPLE.328.neg.AOA.DNA	AOA	NULL	ATCCGGAT	GCAGGAGACTAYATHTTCTA	GCCATCCABCKRTANGTCCA	534
SAMPLE.330.D2.50.cDNA	AOA	cDNA	TTGGTTGG	GCAGGAGACTAYATHTTCTA	GCCATCCABCKRTANGTCCA	534
SAMPLE.331.D2.17.cDNA	AOA	cDNA	GAAGTCCT	GCAGGAGACTAYATHTTCTA	GCCATCCABCKRTANGTCCA	534
SAMPLE.332.D2.07.cDNA	AOA	cDNA	CATCGTAG	GCAGGAGACTAYATHTTCTA	GCCATCCABCKRTANGTCCA	534
SAMPLE.333.D2.52.cDNA	AOA	cDNA	TGTCGAGT	GCAGGAGACTAYATHTTCTA	GCCATCCABCKRTANGTCCA	534
SAMPLE.334.D2.41.cDNA	AOA	cDNA	TCGTCAAG	GCAGGAGACTAYATHTTCTA	GCCATCCABCKRTANGTCCA	534
SAMPLE.335.D2.12.cDNA	AOA	cDNA	TAATGCCG	GCAGGAGACTAYATHTTCTA	GCCATCCABCKRTANGTCCA	534
SAMPLE.336.D2.21.cDNA	AOA	cDNA	GACAGTCT	GCAGGAGACTAYATHTTCTA	GCCATCCABCKRTANGTCCA	534
SAMPLE.337.D2.27.cDNA	AOA	cDNA	CAAGAGGT	GCAGGAGACTAYATHTTCTA	GCCATCCABCKRTANGTCCA	534
SAMPLE.338.D2.34.cDNA	AOA	cDNA	TCTGACAG	GCAGGAGACTAYATHTTCTA	GCCATCCABCKRTANGTCCA	534
SAMPLE.339.D2.42.cDNA	AOA	cDNA	CCTATTCG	GCAGGAGACTAYATHTTCTA	GCCATCCABCKRTANGTCCA	534
SAMPLE.340.D2.44.cDNA	AOA	cDNA	CTTCGAAG	GCAGGAGACTAYATHTTCTA	GCCATCCABCKRTANGTCCA	534
SAMPLE.341.D2.47.cDNA	AOA	cDNA	GAGTCTGT	GCAGGAGACTAYATHTTCTA	GCCATCCABCKRTANGTCCA	534
SAMPLE.342.D2.48.cDNA	AOA	cDNA	CACTACAG	GCAGGAGACTAYATHTTCTA	GCCATCCABCKRTANGTCCA	534
SAMPLE.343.D2.49.cDNA	AOA	cDNA	CGTTCGTT	GCAGGAGACTAYATHTTCTA	GCCATCCABCKRTANGTCCA	534
SAMPLE.344.D2.11.cDNA	AOA	cDNA	GTACCTAG	GCAGGAGACTAYATHTTCTA	GCCATCCABCKRTANGTCCA	534
SAMPLE.345.D2.13.cDNA	AOA	cDNA	TGGTTGGT	GCAGGAGACTAYATHTTCTA	GCCATCCABCKRTANGTCCA	534
SAMPLE.346.D2.24.cDNA	AOA	cDNA	AAGGCGAT	GCAGGAGACTAYATHTTCTA	GCCATCCABCKRTANGTCCA	534
SAMPLE.347.D2.43.cDNA	AOA	cDNA	GAGAGACT	GCAGGAGACTAYATHTTCTA	GCCATCCABCKRTANGTCCA	534
SAMPLE.348.D2.51.cDNA	AOA	cDNA	GACTAGAG	GCAGGAGACTAYATHTTCTA	GCCATCCABCKRTANGTCCA	534
SAMPLE.349.D2.01.cDNA	AOA	cDNA	ACACGACT	GCAGGAGACTAYATHTTCTA	GCCATCCABCKRTANGTCCA	534
SAMPLE.350.D2.28.cDNA	AOA	cDNA	CGAACGTT	GCAGGAGACTAYATHTTCTA	GCCATCCABCKRTANGTCCA	534
SAMPLE.351.D2.35.cDNA	AOA	cDNA	GCTTCGTT	GCAGGAGACTAYATHTTCTA	GCCATCCABCKRTANGTCCA	534
SAMPLE.352.D2.40.cDNA	AOA	cDNA	CCTACCAT	GCAGGAGACTAYATHTTCTA	GCCATCCABCKRTANGTCCA	534
SAMPLE.353.D2.19.cDNA	AOA	cDNA	GTCTACAG	GCAGGAGACTAYATHTTCTA	GCCATCCABCKRTANGTCCA	534
SAMPLE.354.D2.22.cDNA	AOA	cDNA	CCATATGG	GCAGGAGACTAYATHTTCTA	GCCATCCABCKRTANGTCCA	534
SAMPLE.355.D2.36.cDNA	AOA	cDNA	ATCGATCG	GCAGGAGACTAYATHTTCTA	GCCATCCABCKRTANGTCCA	534
SAMPLE.360.D2.50.cDNA	CMX	cDNA	GATGACCT	TAYTTCTGGACRTTYTA	ARATCCARACDGTGTG	447
SAMPLE.361.D2.17.cDNA	CMX	cDNA	CTGTCTGT	TAYTTCTGGACRTTYTA	ARATCCARACDGTGTG	447
SAMPLE.362.D2.07.cDNA	CMX	cDNA	CACACAGT	TAYTTCTGGACRTTYTA	ARATCCARACDGTGTG	447
SAMPLE.363.D2.52.cDNA	CMX	cDNA	AACCGGTT	TAYTTCTGGACRTTYTA	ARATCCARACDGTGTG	447
SAMPLE.364.D2.41.cDNA	CMX	cDNA	TCTCTCAG	TAYTTCTGGACRTTYTA	ARATCCARACDGTGTG	447
SAMPLE.365.D2.12.cDNA	CMX	cDNA	GAGTCACT	TAYTTCTGGACRTTYTA	ARATCCARACDGTGTG	447
SAMPLE.366.D2.21.cDNA	CMX	cDNA	AGAGACTG	TAYTTCTGGACRTTYTA	ARATCCARACDGTGTG	447
SAMPLE.367.D2.27.cDNA	CMX	cDNA	ATATGCCG	TAYTTCTGGACRTTYTA	ARATCCARACDGTGTG	447
SAMPLE.368.D2.34.cDNA	CMX	cDNA	CCTACGAA	TAYTTCTGGACRTTYTA	ARATCCARACDGTGTG	447
SAMPLE.369.D2.42.cDNA	CMX	cDNA	CGTAGGAA	TAYTTCTGGACRTTYTA	ARATCCARACDGTGTG	447
SAMPLE.370.D2.44.cDNA	CMX	cDNA	CTCTGACT	TAYTTCTGGACRTTYTA	ARATCCARACDGTGTG	447
SAMPLE.371.D2.47.cDNA	CMX	cDNA	GTCATCAG	TAYTTCTGGACRTTYTA	ARATCCARACDGTGTG	447
SAMPLE.372.D2.48.cDNA	CMX	cDNA	CTGACAGT	TAYTTCTGGACRTTYTA	ARATCCARACDGTGTG	447
SAMPLE.373.D2.49.cDNA	CMX	cDNA	AGTGACAG	TAYTTCTGGACRTTYTA	ARATCCARACDGTGTG	447
SAMPLE.374.D2.11.cDNA	CMX	cDNA	ACCTACCT	TAYTTCTGGACRTTYTA	ARATCCARACDGTGTG	447
SAMPLE.375.D2.13.cDNA	CMX	cDNA	GAGTTGAG	TAYTTCTGGACRTTYTA	ARATCCARACDGTGTG	447
SAMPLE.376.D2.24.cDNA	CMX	cDNA	CCTACGTT	TAYTTCTGGACRTTYTA	ARATCCARACDGTGTG	447
SAMPLE.377.D2.43.cDNA	CMX	cDNA	GATGAGGT	TAYTTCTGGACRTTYTA	ARATCCARACDGTGTG	447
SAMPLE.378.D2.51.cDNA	CMX	cDNA	TTCGAACG	TAYTTCTGGACRTTYTA	ARATCCARACDGTGTG	447
SAMPLE.379.D2.01.cDNA	CMX	cDNA	ACAGAGTG	TAYTTCTGGACRTTYTA	ARATCCARACDGTGTG	447
SAMPLE.380.D2.28.cDNA	CMX	cDNA	GTCTTGAG	TAYTTCTGGACRTTYTA	ARATCCARACDGTGTG	447
SAMPLE.381.D2.35.cDNA	CMX	cDNA	TTCGTAGG	TAYTTCTGGACRTTYTA	ARATCCARACDGTGTG	447
SAMPLE.382.D2.40.cDNA	CMX	cDNA	CATGTGGT	TAYTTCTGGACRTTYTA	ARATCCARACDGTGTG	447
SAMPLE.383.D2.19.cDNA	CMX	cDNA	GGTTCGAT	TAYTTCTGGACRTTYTA	ARATCCARACDGTGTG	447
SAMPLE.384.D2.22.cDNA	CMX	cDNA	ATCGTTGG	TAYTTCTGGACRTTYTA	ARATCCARACDGTGTG	447
SAMPLE.385.D2.36.cDNA	CMX	cDNA	AGACTCTG	TAYTTCTGGACRTTYTA	ARATCCARACDGTGTG	447
SAMPLE.386.neg.comaB.DNA	CMX	DNA	CAGTACTG	TAYTTCTGGACRTTYTA	ARATCCARACDGTGTG	447
SAMPLE.387.pos.comaB.DNA	CMX	DNA	CATCCAAG	TAYTTCTGGACRTTYTA	ARATCCARACDGTGTG	447
SAMPLE.388.D2.01.DNA	CMX	DNA	CTAGTGGT	TAYTTCTGGACRTTYTA	ARATCCARACDGTGTG	447
SAMPLE.389.D2.07.DNA	CMX	DNA	CAGTCAGT	TAYTTCTGGACRTTYTA	ARATCCARACDGTGTG	447
SAMPLE.390.D2.11.DNA	CMX	DNA	TAGGAACG	TAYTTCTGGACRTTYTA	ARATCCARACDGTGTG	447
SAMPLE.391.D2.12.DNA	CMX	DNA	TCTCCAGT	TAYTTCTGGACRTTYTA	ARATCCARACDGTGTG	447
SAMPLE.392.D2.13.DNA	CMX	DNA	AGTCGACT	TAYTTCTGGACRTTYTA	ARATCCARACDGTGTG	447
SAMPLE.393.D2.17.DNA	CMX	DNA	AACGTAGG	TAYTTCTGGACRTTYTA	ARATCCARACDGTGTG	447
SAMPLE.394.D2.19.DNA	CMX	DNA	ACTGGACT	TAYTTCTGGACRTTYTA	ARATCCARACDGTGTG	447
SAMPLE.395.D2.21.DNA	CMX	DNA	ACTCACAG	TAYTTCTGGACRTTYTA	ARATCCARACDGTGTG	447
SAMPLE.396.D2.22.DNA	CMX	DNA	CTACGTAG	TAYTTCTGGACRTTYTA	ARATCCARACDGTGTG	447
SAMPLE.397.D2.24.DNA	CMX	DNA	TTCCGGTT	TAYTTCTGGACRTTYTA	ARATCCARACDGTGTG	447
SAMPLE.398.D2.27.DNA	CMX	DNA	GACATGAG	TAYTTCTGGACRTTYTA	ARATCCARACDGTGTG	447
SAMPLE.399.D2.28.DNA	CMX	DNA	CAACCATG	TAYTTCTGGACRTTYTA	ARATCCARACDGTGTG	447
SAMPLE.400.D2.34.DNA	CMX	DNA	CTCAACAG	TAYTTCTGGACRTTYTA	ARATCCARACDGTGTG	447
SAMPLE.401.D2.35.DNA	CMX	DNA	ACGTTGGT	TAYTTCTGGACRTTYTA	ARATCCARACDGTGTG	447
SAMPLE.402.D2.36.DNA	CMX	DNA	AACGATGG	TAYTTCTGGACRTTYTA	ARATCCARACDGTGTG	447
SAMPLE.403.D2.40.DNA	CMX	DNA	ACTGTGTG	TAYTTCTGGACRTTYTA	ARATCCARACDGTGTG	447
SAMPLE.404.D2.41.DNA	CMX	DNA	TGGTGAAG	TAYTTCTGGACRTTYTA	ARATCCARACDGTGTG	447
SAMPLE.405.D2.42.DNA	CMX	DNA	CTTCTCCT	TAYTTCTGGACRTTYTA	ARATCCARACDGTGTG	447
SAMPLE.406.D2.43.DNA	CMX	DNA	GAGTGTCT	TAYTTCTGGACRTTYTA	ARATCCARACDGTGTG	447
SAMPLE.407.D2.44.DNA	CMX	DNA	TCTCAGAG	TAYTTCTGGACRTTYTA	ARATCCARACDGTGTG	447
SAMPLE.408.D2.47.DNA	CMX	DNA	CAGTTCAG	TAYTTCTGGACRTTYTA	ARATCCARACDGTGTG	447
SAMPLE.409.D2.48.DNA	CMX	DNA	AGTGCACT	TAYTTCTGGACRTTYTA	ARATCCARACDGTGTG	447
SAMPLE.410.D2.49.DNA	CMX	DNA	ACCTAGGT	TAYTTCTGGACRTTYTA	ARATCCARACDGTGTG	447
SAMPLE.411.D2.50.DNA	CMX	DNA	AGACTGAG	TAYTTCTGGACRTTYTA	ARATCCARACDGTGTG	447
SAMPLE.412.D2.51.DNA	CMX	DNA	GGAATACG	TAYTTCTGGACRTTYTA	ARATCCARACDGTGTG	447
SAMPLE.413.D2.52.DNA	CMX	DNA	AGACCTGT	TAYTTCTGGACRTTYTA	ARATCCARACDGTGTG	447
SAMPLE.414.D2.01.DNA	NOB	DNA	GATGACCT	TACATGTGGTGGAACA	CGGTTCTGGTCRATCA	517
SAMPLE.415.D2.07.DNA	NOB	DNA	CTGTCTGT	TACATGTGGTGGAACA	CGGTTCTGGTCRATCA	517
SAMPLE.416.D2.11.DNA	NOB	DNA	CACACAGT	TACATGTGGTGGAACA	CGGTTCTGGTCRATCA	517
SAMPLE.417.D2.12.DNA	NOB	DNA	AACCGGTT	TACATGTGGTGGAACA	CGGTTCTGGTCRATCA	517
SAMPLE.418.D2.13.DNA	NOB	DNA	TCTCTCAG	TACATGTGGTGGAACA	CGGTTCTGGTCRATCA	517
SAMPLE.419.D2.17.DNA	NOB	DNA	GAGTCACT	TACATGTGGTGGAACA	CGGTTCTGGTCRATCA	517
SAMPLE.420.D2.19.DNA	NOB	DNA	AGAGACTG	TACATGTGGTGGAACA	CGGTTCTGGTCRATCA	517
SAMPLE.421.D2.21.DNA	NOB	DNA	ATATGCCG	TACATGTGGTGGAACA	CGGTTCTGGTCRATCA	517
SAMPLE.422.D2.22.DNA	NOB	DNA	CCTACGAA	TACATGTGGTGGAACA	CGGTTCTGGTCRATCA	517
SAMPLE.423.D2.24.DNA	NOB	DNA	CGTAGGAA	TACATGTGGTGGAACA	CGGTTCTGGTCRATCA	517
SAMPLE.424.D2.27.DNA	NOB	DNA	CTCTGACT	TACATGTGGTGGAACA	CGGTTCTGGTCRATCA	517
SAMPLE.425.D2.28.DNA	NOB	DNA	GTCATCAG	TACATGTGGTGGAACA	CGGTTCTGGTCRATCA	517
SAMPLE.426.D2.34.DNA	NOB	DNA	CTGACAGT	TACATGTGGTGGAACA	CGGTTCTGGTCRATCA	517
SAMPLE.427.D2.35.DNA	NOB	DNA	AGTGACAG	TACATGTGGTGGAACA	CGGTTCTGGTCRATCA	517
SAMPLE.428.D2.36.DNA	NOB	DNA	ACCTACCT	TACATGTGGTGGAACA	CGGTTCTGGTCRATCA	517
SAMPLE.429.D2.40.DNA	NOB	DNA	GAGTTGAG	TACATGTGGTGGAACA	CGGTTCTGGTCRATCA	517
SAMPLE.430.D2.41.DNA	NOB	DNA	CCTACGTT	TACATGTGGTGGAACA	CGGTTCTGGTCRATCA	517
SAMPLE.431.D2.42.DNA	NOB	DNA	GATGAGGT	TACATGTGGTGGAACA	CGGTTCTGGTCRATCA	517
SAMPLE.432.D2.43.DNA	NOB	DNA	TTCGAACG	TACATGTGGTGGAACA	CGGTTCTGGTCRATCA	517
SAMPLE.433.D2.44.DNA	NOB	DNA	ACAGAGTG	TACATGTGGTGGAACA	CGGTTCTGGTCRATCA	517
SAMPLE.434.D2.47.DNA	NOB	DNA	GTCTTGAG	TACATGTGGTGGAACA	CGGTTCTGGTCRATCA	517
SAMPLE.435.D2.48.DNA	NOB	DNA	TTCGTAGG	TACATGTGGTGGAACA	CGGTTCTGGTCRATCA	517
SAMPLE.436.D2.49.DNA	NOB	DNA	CATGTGGT	TACATGTGGTGGAACA	CGGTTCTGGTCRATCA	517
SAMPLE.437.D2.50.DNA	NOB	DNA	GGTTCGAT	TACATGTGGTGGAACA	CGGTTCTGGTCRATCA	517
SAMPLE.438.D2.51.DNA	NOB	DNA	ATCGTTGG	TACATGTGGTGGAACA	CGGTTCTGGTCRATCA	517
SAMPLE.439.D2.52.DNA	NOB	DNA	AGACTCTG	TACATGTGGTGGAACA	CGGTTCTGGTCRATCA	517
SAMPLE.440.neg.NXRB.DNA	NOB	DNA	CAGTACTG	TACATGTGGTGGAACA	CGGTTCTGGTCRATCA	517
SAMPLE.441.pos.NXRB.DNA	NOB	DNA	GTTCCTTG	TACATGTGGTGGAACA	CGGTTCTGGTCRATCA	517
SAMPLE.442.D2.50.cDNA	NOB	cDNA	CTAGTGGT	TACATGTGGTGGAACA	CGGTTCTGGTCRATCA	517
SAMPLE.443.D2.17.cDNA	NOB	cDNA	CAGTCAGT	TACATGTGGTGGAACA	CGGTTCTGGTCRATCA	517
SAMPLE.444.D2.07.cDNA	NOB	cDNA	TAGGAACG	TACATGTGGTGGAACA	CGGTTCTGGTCRATCA	517
SAMPLE.445.D2.52.cDNA	NOB	cDNA	TCTCCAGT	TACATGTGGTGGAACA	CGGTTCTGGTCRATCA	517
SAMPLE.446.D2.41.cDNA	NOB	cDNA	AGTCGACT	TACATGTGGTGGAACA	CGGTTCTGGTCRATCA	517
SAMPLE.447.D2.12.cDNA	NOB	cDNA	AACGTAGG	TACATGTGGTGGAACA	CGGTTCTGGTCRATCA	517
SAMPLE.448.D2.21.cDNA	NOB	cDNA	ACTGGACT	TACATGTGGTGGAACA	CGGTTCTGGTCRATCA	517
SAMPLE.449.D2.27.cDNA	NOB	cDNA	ACTCACAG	TACATGTGGTGGAACA	CGGTTCTGGTCRATCA	517
SAMPLE.450.D2.34.cDNA	NOB	cDNA	CTACGTAG	TACATGTGGTGGAACA	CGGTTCTGGTCRATCA	517
SAMPLE.451.D2.42.cDNA	NOB	cDNA	TTCCGGTT	TACATGTGGTGGAACA	CGGTTCTGGTCRATCA	517
SAMPLE.452.D2.44.cDNA	NOB	cDNA	GACATGAG	TACATGTGGTGGAACA	CGGTTCTGGTCRATCA	517
SAMPLE.453.D2.47.cDNA	NOB	cDNA	CAACCATG	TACATGTGGTGGAACA	CGGTTCTGGTCRATCA	517
SAMPLE.454.D2.48.cDNA	NOB	cDNA	CTCAACAG	TACATGTGGTGGAACA	CGGTTCTGGTCRATCA	517
SAMPLE.455.D2.49.cDNA	NOB	cDNA	ACGTTGGT	TACATGTGGTGGAACA	CGGTTCTGGTCRATCA	517
SAMPLE.456.D2.11.cDNA	NOB	cDNA	AACGATGG	TACATGTGGTGGAACA	CGGTTCTGGTCRATCA	517
SAMPLE.457.D2.13.cDNA	NOB	cDNA	ACTGTGTG	TACATGTGGTGGAACA	CGGTTCTGGTCRATCA	517
SAMPLE.458.D2.24.cDNA	NOB	cDNA	TGGTGAAG	TACATGTGGTGGAACA	CGGTTCTGGTCRATCA	517
SAMPLE.459.D2.43.cDNA	NOB	cDNA	CTTCTCCT	TACATGTGGTGGAACA	CGGTTCTGGTCRATCA	517
SAMPLE.460.D2.51.cDNA	NOB	cDNA	GAGTGTCT	TACATGTGGTGGAACA	CGGTTCTGGTCRATCA	517
SAMPLE.461.D2.01.cDNA	NOB	cDNA	TCTCAGAG	TACATGTGGTGGAACA	CGGTTCTGGTCRATCA	517
SAMPLE.462.D2.28.cDNA	NOB	cDNA	CAGTTCAG	TACATGTGGTGGAACA	CGGTTCTGGTCRATCA	517
SAMPLE.463.D2.35.cDNA	NOB	cDNA	AGTGCACT	TACATGTGGTGGAACA	CGGTTCTGGTCRATCA	517
SAMPLE.464.D2.40.cDNA	NOB	cDNA	ACCTAGGT	TACATGTGGTGGAACA	CGGTTCTGGTCRATCA	517
SAMPLE.465.D2.19.cDNA	NOB	cDNA	AGACTGAG	TACATGTGGTGGAACA	CGGTTCTGGTCRATCA	517
SAMPLE.466.D2.22.cDNA	NOB	cDNA	GGAATACG	TACATGTGGTGGAACA	CGGTTCTGGTCRATCA	517
SAMPLE.467.D2.36.cDNA	NOB	cDNA	AGACCTGT	TACATGTGGTGGAACA	CGGTTCTGGTCRATCA	517
SAMPLE.468.D2.50.cDNA	AOB	cDNA	CACAACTG	GGGGHTTYTACTGGTGGT	CCCCTCKGSAAAGCCTTCTTC	532
SAMPLE.469.D2.17.cDNA	AOB	cDNA	CTCTCTCT	GGGGHTTYTACTGGTGGT	CCCCTCKGSAAAGCCTTCTTC	532
SAMPLE.470.D2.07.cDNA	AOB	cDNA	ATCCTTCG	GGGGHTTYTACTGGTGGT	CCCCTCKGSAAAGCCTTCTTC	532
SAMPLE.471.D2.52.cDNA	AOB	cDNA	GTCTGTCT	GGGGHTTYTACTGGTGGT	CCCCTCKGSAAAGCCTTCTTC	532
SAMPLE.472.D2.41.cDNA	AOB	cDNA	TCCTTCCT	GGGGHTTYTACTGGTGGT	CCCCTCKGSAAAGCCTTCTTC	532
SAMPLE.473.D2.12.cDNA	AOB	cDNA	GCCGTTAA	GGGGHTTYTACTGGTGGT	CCCCTCKGSAAAGCCTTCTTC	532
SAMPLE.474.D2.21.cDNA	AOB	cDNA	GTACTCCT	GGGGHTTYTACTGGTGGT	CCCCTCKGSAAAGCCTTCTTC	532
SAMPLE.475.D2.27.cDNA	AOB	cDNA	GGAATTGG	GGGGHTTYTACTGGTGGT	CCCCTCKGSAAAGCCTTCTTC	532
SAMPLE.476.D2.34.cDNA	AOB	cDNA	CACTGAGT	GGGGHTTYTACTGGTGGT	CCCCTCKGSAAAGCCTTCTTC	532
SAMPLE.477.D2.42.cDNA	AOB	cDNA	ACTGAGAG	GGGGHTTYTACTGGTGGT	CCCCTCKGSAAAGCCTTCTTC	532
SAMPLE.478.D2.44.cDNA	AOB	cDNA	GAAGTGGT	GGGGHTTYTACTGGTGGT	CCCCTCKGSAAAGCCTTCTTC	532
SAMPLE.479.D2.47.cDNA	AOB	cDNA	GTACGAAG	GGGGHTTYTACTGGTGGT	CCCCTCKGSAAAGCCTTCTTC	532
SAMPLE.480.D2.48.cDNA	AOB	cDNA	GCCGATAT	GGGGHTTYTACTGGTGGT	CCCCTCKGSAAAGCCTTCTTC	532
SAMPLE.481.D2.49.cDNA	AOB	cDNA	CACTGTCT	GGGGHTTYTACTGGTGGT	CCCCTCKGSAAAGCCTTCTTC	532
SAMPLE.482.D2.11.cDNA	AOB	cDNA	ACGTCATG	GGGGHTTYTACTGGTGGT	CCCCTCKGSAAAGCCTTCTTC	532
SAMPLE.483.D2.13.cDNA	AOB	cDNA	GAACCAAG	GGGGHTTYTACTGGTGGT	CCCCTCKGSAAAGCCTTCTTC	532
SAMPLE.484.D2.24.cDNA	AOB	cDNA	CCTTCCTT	GGGGHTTYTACTGGTGGT	CCCCTCKGSAAAGCCTTCTTC	532
SAMPLE.485.D2.43.cDNA	AOB	cDNA	CCGGAATT	GGGGHTTYTACTGGTGGT	CCCCTCKGSAAAGCCTTCTTC	532
SAMPLE.486.D2.51.cDNA	AOB	cDNA	TGACTCAG	GGGGHTTYTACTGGTGGT	CCCCTCKGSAAAGCCTTCTTC	532
SAMPLE.487.D2.01.cDNA	AOB	cDNA	TGTCGTCT	GGGGHTTYTACTGGTGGT	CCCCTCKGSAAAGCCTTCTTC	532
SAMPLE.488.D2.28.cDNA	AOB	cDNA	AGTCCAGT	GGGGHTTYTACTGGTGGT	CCCCTCKGSAAAGCCTTCTTC	532
SAMPLE.489.D2.35.cDNA	AOB	cDNA	GACATCTG	GGGGHTTYTACTGGTGGT	CCCCTCKGSAAAGCCTTCTTC	532
SAMPLE.490.D2.40.cDNA	AOB	cDNA	CAGAAGTG	GGGGHTTYTACTGGTGGT	CCCCTCKGSAAAGCCTTCTTC	532
SAMPLE.491.D2.19.cDNA	AOB	cDNA	CACTCTGT	GGGGHTTYTACTGGTGGT	CCCCTCKGSAAAGCCTTCTTC	532
SAMPLE.492.D2.22.cDNA	AOB	cDNA	CTGAACTG	GGGGHTTYTACTGGTGGT	CCCCTCKGSAAAGCCTTCTTC	532
SAMPLE.493.D2.36.cDNA	AOB	cDNA	GGATTAGG	GGGGHTTYTACTGGTGGT	CCCCTCKGSAAAGCCTTCTTC	532
SAMPLE.494.D2.01.DNA	AOB	DNA	CCAAGGAA	GGGGHTTYTACTGGTGGT	CCCCTCKGSAAAGCCTTCTTC	532
SAMPLE.495.D2.07.DNA	AOB	DNA	TCAGGACT	GGGGHTTYTACTGGTGGT	CCCCTCKGSAAAGCCTTCTTC	532
SAMPLE.496.D2.11.DNA	AOB	DNA	CCAATACG	GGGGHTTYTACTGGTGGT	CCCCTCKGSAAAGCCTTCTTC	532
SAMPLE.497.D2.12.DNA	AOB	DNA	GATCCATG	GGGGHTTYTACTGGTGGT	CCCCTCKGSAAAGCCTTCTTC	532
SAMPLE.498.D2.13.DNA	AOB	DNA	GGTATTCG	GGGGHTTYTACTGGTGGT	CCCCTCKGSAAAGCCTTCTTC	532
SAMPLE.499.D2.17.DNA	AOB	DNA	GGTAGGAT	GGGGHTTYTACTGGTGGT	CCCCTCKGSAAAGCCTTCTTC	532
SAMPLE.500.D2.19.DNA	AOB	DNA	CGATCCAA	GGGGHTTYTACTGGTGGT	CCCCTCKGSAAAGCCTTCTTC	532
SAMPLE.501.D2.21.DNA	AOB	DNA	TGTCAGTG	GGGGHTTYTACTGGTGGT	CCCCTCKGSAAAGCCTTCTTC	532
SAMPLE.502.D2.22.DNA	AOB	DNA	ACGAAGGT	GGGGHTTYTACTGGTGGT	CCCCTCKGSAAAGCCTTCTTC	532
SAMPLE.503.D2.24.DNA	AOB	DNA	GTGTGTGT	GGGGHTTYTACTGGTGGT	CCCCTCKGSAAAGCCTTCTTC	532
SAMPLE.504.D2.27.DNA	AOB	DNA	AGTGAGTG	GGGGHTTYTACTGGTGGT	CCCCTCKGSAAAGCCTTCTTC	532
SAMPLE.505.D2.28.DNA	AOB	DNA	GAACGATG	GGGGHTTYTACTGGTGGT	CCCCTCKGSAAAGCCTTCTTC	532
SAMPLE.506.D2.34.DNA	AOB	DNA	GGAAGGAA	GGGGHTTYTACTGGTGGT	CCCCTCKGSAAAGCCTTCTTC	532
SAMPLE.507.D2.35.DNA	AOB	DNA	TGAGTCTG	GGGGHTTYTACTGGTGGT	CCCCTCKGSAAAGCCTTCTTC	532
SAMPLE.508.D2.36.DNA	AOB	DNA	CAGTCTCT	GGGGHTTYTACTGGTGGT	CCCCTCKGSAAAGCCTTCTTC	532
SAMPLE.509.D2.40.DNA	AOB	DNA	GTCAGTGT	GGGGHTTYTACTGGTGGT	CCCCTCKGSAAAGCCTTCTTC	532
SAMPLE.510.D2.41.DNA	AOB	DNA	GCATGGAA	GGGGHTTYTACTGGTGGT	CCCCTCKGSAAAGCCTTCTTC	532
SAMPLE.511.D2.42.DNA	AOB	DNA	AACGTTCG	GGGGHTTYTACTGGTGGT	CCCCTCKGSAAAGCCTTCTTC	532
SAMPLE.512.D2.43.DNA	AOB	DNA	ACGAACCT	GGGGHTTYTACTGGTGGT	CCCCTCKGSAAAGCCTTCTTC	532
SAMPLE.513.D2.44.DNA	AOB	DNA	AAGGAAGG	GGGGHTTYTACTGGTGGT	CCCCTCKGSAAAGCCTTCTTC	532
SAMPLE.514.D2.47.DNA	AOB	DNA	ATGGAACG	GGGGHTTYTACTGGTGGT	CCCCTCKGSAAAGCCTTCTTC	532
SAMPLE.515.D2.48.DNA	AOB	DNA	GAAGGTTG	GGGGHTTYTACTGGTGGT	CCCCTCKGSAAAGCCTTCTTC	532
SAMPLE.516.D2.49.DNA	AOB	DNA	CACATCAG	GGGGHTTYTACTGGTGGT	CCCCTCKGSAAAGCCTTCTTC	532
SAMPLE.517.D2.50.DNA	AOB	DNA	GATGGATG	GGGGHTTYTACTGGTGGT	CCCCTCKGSAAAGCCTTCTTC	532
SAMPLE.518.D2.51.DNA	AOB	DNA	AGGATGGT	GGGGHTTYTACTGGTGGT	CCCCTCKGSAAAGCCTTCTTC	532
SAMPLE.519.D2.52.DNA	AOB	DNA	CTCTACTG	GGGGHTTYTACTGGTGGT	CCCCTCKGSAAAGCCTTCTTC	532
SAMPLE.520.neg.AOB.DNA	AOB	DNA	AGTGGTCT	GGGGHTTYTACTGGTGGT	CCCCTCKGSAAAGCCTTCTTC	532
SAMPLE.521.pos.AOB.DNA	AOB	DNA	CTGACTCT	GGGGHTTYTACTGGTGGT	CCCCTCKGSAAAGCCTTCTTC	532

## Sheet: metadata_drought_dataset
Sample_ID	Treatment_Drought	Treatment_Climate	soilN	SWC	DOC	no3	nh4	din	don	tdn	mbn	GP_min	GC_min	GP_nit	pH
D2.01	ambient	ambient	0.29	0.34	146.6	5.63	2.22	7.85	29.16	37.01	57.86	4.22	1.25	0.05	4.84
D2.07	ambient	ambient	0.31	0.34	86.44	3.31	1.72	5.04	13.36	18.39	82.48	3.82	5.08	1.05	4.87
D2.11	ambient	ambient	0.31	0.36	82.46	2.96	0.77	3.73	14.14	17.87	102.21	1.84	2.41	2.71	5.05
D2.12	ambient	elevated	0.27	0.35	80.24	12.39	0.9	13.29	7.69	20.98	78.68	2.78	4.11	1.6	5
D2.13	ambient	ambient	0.33	0.36	78.62	1.82	0.9	2.72	8.18	10.9	81.26	2.58	2	2.29	4.96
D2.17	ambient	ambient	0.28	0.34	71.26	4.53	0.7	5.23	12.21	17.44	57.85	1.91	2.38	1.91	4.94
D2.19	ambient	ambient	0.32	0.32	78.65	0.04	0.68	0.72	12.62	13.34	96.74	1.21	0.72	0.33	5.05
D2.22	ambient	ambient	0.26	0.31	73.26	3.99	0.86	4.86	11.82	16.68	68.56	2.62	0.67	3.42	4.96
D2.27	drought	elevated	0.38	0.07	192.01	3.19	10.64	13.83	19.57	33.4	126.59	5.7	8.93	NA	5.03
D2.28	drought	ambient	0.33	0.08	109.58	4.85	3.99	8.85	18.16	27.01	79.98	NA	NA	3.7	4.84
D2.35	ambient	elevated	0.27	0.32	97.49	0.62	0.58	1.21	15.28	16.49	96.8	1.68	1.09	4.58	4.88
D2.36	ambient	ambient	0.4	0.33	80.97	1.51	1.03	2.53	14.85	17.38	87.51	3.56	2.17	2.41	4.96
D2.40	ambient	elevated	0.26	0.32	83.49	6.44	0.96	7.4	12.06	19.46	88.15	3.93	5.13	1.73	4.98
D2.43	drought	elevated	0.28	0.04	116.53	8.16	19.04	27.21	17.31	44.51	113.71	7.45	21.25	4.24	5.04
D2.44	drought	ambient	0.29	0.07	130.06	8.17	18.49	26.66	22.6	49.26	102.84	3.35	6.1	3.78	4.96
D2.47	drought	ambient	0.31	0.09	121.87	1.64	4.88	6.51	17.16	23.67	101.01	4.47	8.11	3.69	4.99
D2.48	drought	elevated	0.27	0.08	165.55	5.65	5.91	11.56	25.48	37.03	107.08	5.67	2.59	5.93	4.99
D2.49	drought	ambient	0.36	0.06	301.22	9.26	21.54	30.8	19.44	50.24	113.92	4.28	1.34	4.4	5.03
D2.50	drought	elevated	0.38	0.04	386.28	4.02	16.92	20.94	32.75	53.68	133.66	9.05	9.48	3.5	4.96
D2.52	ambient	elevated	0.36	0.34	115.04	4.35	1.12	5.46	15.57	21.04	109.71	3.48	NA	1.61	5.01

## Sheet: genes_drought_dataset
SRA_ID	Sample_ID	Treatment_Drought	Treatment_Climate	Taxa	Nucleic_acid	Sequencing_barcode	Forward_primer_sequence	Reverse_primer_sequence	Expected_amplicon_length	amoA_copies	SRA_ID_2	reads	unclassified_excluded	negative_subtracted	final_reads	filtered_reads
SAMPLE.414.D2.01.DNA	D2.01	ambient	ambient	NOB	DNA	GATGACCT	TACATGTGGTGGAACA	CGGTTCTGGTCRATCA	517	NA	SAMPLE.414.D2.01.DNA	1091	1063	1051	1051	1040
SAMPLE.415.D2.07.DNA	D2.07	ambient	ambient	NOB	DNA	CTGTCTGT	TACATGTGGTGGAACA	CGGTTCTGGTCRATCA	517	NA	SAMPLE.415.D2.07.DNA	1697	1574	1562	1562	1535
SAMPLE.416.D2.11.DNA	D2.11	ambient	ambient	NOB	DNA	CACACAGT	TACATGTGGTGGAACA	CGGTTCTGGTCRATCA	517	NA	SAMPLE.416.D2.11.DNA	2194	2016	2004	2004	1988
SAMPLE.417.D2.12.DNA	D2.12	ambient	elevated	NOB	DNA	AACCGGTT	TACATGTGGTGGAACA	CGGTTCTGGTCRATCA	517	NA	SAMPLE.417.D2.12.DNA	1586	1503	1492	1492	1463
SAMPLE.418.D2.13.DNA	D2.13	ambient	ambient	NOB	DNA	TCTCTCAG	TACATGTGGTGGAACA	CGGTTCTGGTCRATCA	517	NA	SAMPLE.418.D2.13.DNA	854	768	756	756	752
SAMPLE.419.D2.17.DNA	D2.17	ambient	ambient	NOB	DNA	GAGTCACT	TACATGTGGTGGAACA	CGGTTCTGGTCRATCA	517	NA	SAMPLE.419.D2.17.DNA	763	723	712	712	708
SAMPLE.420.D2.19.DNA	D2.19	ambient	ambient	NOB	DNA	AGAGACTG	TACATGTGGTGGAACA	CGGTTCTGGTCRATCA	517	NA	SAMPLE.420.D2.19.DNA	767	721	709	709	703
SAMPLE.422.D2.22.DNA	D2.22	ambient	ambient	NOB	DNA	CCTACGAA	TACATGTGGTGGAACA	CGGTTCTGGTCRATCA	517	NA	SAMPLE.422.D2.22.DNA	1957	1882	1870	1870	1843
SAMPLE.424.D2.27.DNA	D2.27	drought	elevated	NOB	DNA	CTCTGACT	TACATGTGGTGGAACA	CGGTTCTGGTCRATCA	517	NA	SAMPLE.424.D2.27.DNA	1378	1308	1296	1296	1289
SAMPLE.425.D2.28.DNA	D2.28	drought	ambient	NOB	DNA	GTCATCAG	TACATGTGGTGGAACA	CGGTTCTGGTCRATCA	517	NA	SAMPLE.425.D2.28.DNA	1433	1370	1358	1358	1344
SAMPLE.427.D2.35.DNA	D2.35	ambient	elevated	NOB	DNA	AGTGACAG	TACATGTGGTGGAACA	CGGTTCTGGTCRATCA	517	NA	SAMPLE.427.D2.35.DNA	946	892	881	881	863
SAMPLE.428.D2.36.DNA	D2.36	ambient	ambient	NOB	DNA	ACCTACCT	TACATGTGGTGGAACA	CGGTTCTGGTCRATCA	517	NA	SAMPLE.428.D2.36.DNA	1303	1220	1208	1208	1203
SAMPLE.429.D2.40.DNA	D2.40	ambient	elevated	NOB	DNA	GAGTTGAG	TACATGTGGTGGAACA	CGGTTCTGGTCRATCA	517	NA	SAMPLE.429.D2.40.DNA	1261	1196	1184	1184	1171
SAMPLE.432.D2.43.DNA	D2.43	drought	elevated	NOB	DNA	TTCGAACG	TACATGTGGTGGAACA	CGGTTCTGGTCRATCA	517	NA	SAMPLE.432.D2.43.DNA	835	791	780	780	772
SAMPLE.433.D2.44.DNA	D2.44	drought	ambient	NOB	DNA	ACAGAGTG	TACATGTGGTGGAACA	CGGTTCTGGTCRATCA	517	NA	SAMPLE.433.D2.44.DNA	954	913	901	901	892
SAMPLE.434.D2.47.DNA	D2.47	drought	ambient	NOB	DNA	GTCTTGAG	TACATGTGGTGGAACA	CGGTTCTGGTCRATCA	517	NA	SAMPLE.434.D2.47.DNA	880	848	837	837	828
SAMPLE.435.D2.48.DNA	D2.48	drought	elevated	NOB	DNA	TTCGTAGG	TACATGTGGTGGAACA	CGGTTCTGGTCRATCA	517	NA	SAMPLE.435.D2.48.DNA	704	661	649	649	640
SAMPLE.436.D2.49.DNA	D2.49	drought	ambient	NOB	DNA	CATGTGGT	TACATGTGGTGGAACA	CGGTTCTGGTCRATCA	517	NA	SAMPLE.436.D2.49.DNA	1300	1260	1248	1248	1225
SAMPLE.437.D2.50.DNA	D2.50	drought	elevated	NOB	DNA	GGTTCGAT	TACATGTGGTGGAACA	CGGTTCTGGTCRATCA	517	NA	SAMPLE.437.D2.50.DNA	1175	1093	1081	1081	1071
SAMPLE.439.D2.52.DNA	D2.52	ambient	elevated	NOB	DNA	AGACTCTG	TACATGTGGTGGAACA	CGGTTCTGGTCRATCA	517	NA	SAMPLE.439.D2.52.DNA	938	907	895	895	890
SAMPLE.442.D2.50.cDNA	D2.50	drought	elevated	NOB	cDNA	CTAGTGGT	TACATGTGGTGGAACA	CGGTTCTGGTCRATCA	517	NA	SAMPLE.442.D2.50.cDNA	1658	1638	1626	1626	1607
SAMPLE.443.D2.17.cDNA	D2.17	ambient	ambient	NOB	cDNA	CAGTCAGT	TACATGTGGTGGAACA	CGGTTCTGGTCRATCA	517	NA	SAMPLE.443.D2.17.cDNA	959	624	612	612	610
SAMPLE.444.D2.07.cDNA	D2.07	ambient	ambient	NOB	cDNA	TAGGAACG	TACATGTGGTGGAACA	CGGTTCTGGTCRATCA	517	NA	SAMPLE.444.D2.07.cDNA	1389	1335	1324	1324	1322
SAMPLE.445.D2.52.cDNA	D2.52	ambient	elevated	NOB	cDNA	TCTCCAGT	TACATGTGGTGGAACA	CGGTTCTGGTCRATCA	517	NA	SAMPLE.445.D2.52.cDNA	1520	1453	1441	1441	1438
SAMPLE.447.D2.12.cDNA	D2.12	ambient	elevated	NOB	cDNA	AACGTAGG	TACATGTGGTGGAACA	CGGTTCTGGTCRATCA	517	NA	SAMPLE.447.D2.12.cDNA	1301	1291	1279	1279	1278
SAMPLE.449.D2.27.cDNA	D2.27	drought	elevated	NOB	cDNA	ACTCACAG	TACATGTGGTGGAACA	CGGTTCTGGTCRATCA	517	NA	SAMPLE.449.D2.27.cDNA	916	909	897	897	895
SAMPLE.452.D2.44.cDNA	D2.44	drought	ambient	NOB	cDNA	GACATGAG	TACATGTGGTGGAACA	CGGTTCTGGTCRATCA	517	NA	SAMPLE.452.D2.44.cDNA	1107	1083	1071	1071	1049
SAMPLE.453.D2.47.cDNA	D2.47	drought	ambient	NOB	cDNA	CAACCATG	TACATGTGGTGGAACA	CGGTTCTGGTCRATCA	517	NA	SAMPLE.453.D2.47.cDNA	1338	1320	1308	1308	1308
SAMPLE.454.D2.48.cDNA	D2.48	drought	elevated	NOB	cDNA	CTCAACAG	TACATGTGGTGGAACA	CGGTTCTGGTCRATCA	517	NA	SAMPLE.454.D2.48.cDNA	1630	1611	1599	1599	1598
SAMPLE.455.D2.49.cDNA	D2.49	drought	ambient	NOB	cDNA	ACGTTGGT	TACATGTGGTGGAACA	CGGTTCTGGTCRATCA	517	NA	SAMPLE.455.D2.49.cDNA	947	946	934	934	934
SAMPLE.456.D2.11.cDNA	D2.11	ambient	ambient	NOB	cDNA	AACGATGG	TACATGTGGTGGAACA	CGGTTCTGGTCRATCA	517	NA	SAMPLE.456.D2.11.cDNA	1242	1141	1129	1129	1128
SAMPLE.457.D2.13.cDNA	D2.13	ambient	ambient	NOB	cDNA	ACTGTGTG	TACATGTGGTGGAACA	CGGTTCTGGTCRATCA	517	NA	SAMPLE.457.D2.13.cDNA	1512	1309	1297	1297	1297
SAMPLE.459.D2.43.cDNA	D2.43	drought	elevated	NOB	cDNA	CTTCTCCT	TACATGTGGTGGAACA	CGGTTCTGGTCRATCA	517	NA	SAMPLE.459.D2.43.cDNA	1021	993	982	982	982
SAMPLE.461.D2.01.cDNA	D2.01	ambient	ambient	NOB	cDNA	TCTCAGAG	TACATGTGGTGGAACA	CGGTTCTGGTCRATCA	517	NA	SAMPLE.461.D2.01.cDNA	1422	1412	1400	1400	1394
SAMPLE.462.D2.28.cDNA	D2.28	drought	ambient	NOB	cDNA	CAGTTCAG	TACATGTGGTGGAACA	CGGTTCTGGTCRATCA	517	NA	SAMPLE.462.D2.28.cDNA	1400	1391	1379	1379	1366
SAMPLE.463.D2.35.cDNA	D2.35	ambient	elevated	NOB	cDNA	AGTGCACT	TACATGTGGTGGAACA	CGGTTCTGGTCRATCA	517	NA	SAMPLE.463.D2.35.cDNA	1088	1069	1057	1057	1045
SAMPLE.464.D2.40.cDNA	D2.40	ambient	elevated	NOB	cDNA	ACCTAGGT	TACATGTGGTGGAACA	CGGTTCTGGTCRATCA	517	NA	SAMPLE.464.D2.40.cDNA	1635	1530	1518	1518	1508
SAMPLE.465.D2.19.cDNA	D2.19	ambient	ambient	NOB	cDNA	AGACTGAG	TACATGTGGTGGAACA	CGGTTCTGGTCRATCA	517	NA	SAMPLE.465.D2.19.cDNA	1375	1263	1251	1251	1244
SAMPLE.466.D2.22.cDNA	D2.22	ambient	ambient	NOB	cDNA	GGAATACG	TACATGTGGTGGAACA	CGGTTCTGGTCRATCA	517	NA	SAMPLE.466.D2.22.cDNA	1477	1433	1421	1421	1412
SAMPLE.467.D2.36.cDNA	D2.36	ambient	ambient	NOB	cDNA	AGACCTGT	TACATGTGGTGGAACA	CGGTTCTGGTCRATCA	517	NA	SAMPLE.467.D2.36.cDNA	1257	1232	1220	1220	1218
SAMPLE.468.D2.50.cDNA	D2.50	drought	elevated	AOB	cDNA	CACAACTG	GGGGHTTYTACTGGTGGT	CCCCTCKGSAAAGCCTTCTTC	532	12300000	SAMPLE.468.D2.50.cDNA	249	249	236	236	230
SAMPLE.469.D2.17.cDNA	D2.17	ambient	ambient	AOB	cDNA	CTCTCTCT	GGGGHTTYTACTGGTGGT	CCCCTCKGSAAAGCCTTCTTC	532	18700000	SAMPLE.469.D2.17.cDNA	795	795	783	783	777
SAMPLE.470.D2.07.cDNA	D2.07	ambient	ambient	AOB	cDNA	ATCCTTCG	GGGGHTTYTACTGGTGGT	CCCCTCKGSAAAGCCTTCTTC	532	16900000	SAMPLE.470.D2.07.cDNA	597	597	585	585	584
SAMPLE.471.D2.52.cDNA	D2.52	ambient	elevated	AOB	cDNA	GTCTGTCT	GGGGHTTYTACTGGTGGT	CCCCTCKGSAAAGCCTTCTTC	532	17500000	SAMPLE.471.D2.52.cDNA	845	840	827	827	816
SAMPLE.473.D2.12.cDNA	D2.12	ambient	elevated	AOB	cDNA	GCCGTTAA	GGGGHTTYTACTGGTGGT	CCCCTCKGSAAAGCCTTCTTC	532	18200000	SAMPLE.473.D2.12.cDNA	546	546	533	533	461
SAMPLE.475.D2.27.cDNA	D2.27	drought	elevated	AOB	cDNA	GGAATTGG	GGGGHTTYTACTGGTGGT	CCCCTCKGSAAAGCCTTCTTC	532	6410000	SAMPLE.475.D2.27.cDNA	266	266	254	254	253
SAMPLE.478.D2.44.cDNA	D2.44	drought	ambient	AOB	cDNA	GAAGTGGT	GGGGHTTYTACTGGTGGT	CCCCTCKGSAAAGCCTTCTTC	532	4210000	SAMPLE.478.D2.44.cDNA	1011	1011	998	998	962
SAMPLE.479.D2.47.cDNA	D2.47	drought	ambient	AOB	cDNA	GTACGAAG	GGGGHTTYTACTGGTGGT	CCCCTCKGSAAAGCCTTCTTC	532	30500000	SAMPLE.479.D2.47.cDNA	562	562	549	549	541
SAMPLE.480.D2.48.cDNA	D2.48	drought	elevated	AOB	cDNA	GCCGATAT	GGGGHTTYTACTGGTGGT	CCCCTCKGSAAAGCCTTCTTC	532	8460000	SAMPLE.480.D2.48.cDNA	129	129	117	117	117
SAMPLE.481.D2.49.cDNA	D2.49	drought	ambient	AOB	cDNA	CACTGTCT	GGGGHTTYTACTGGTGGT	CCCCTCKGSAAAGCCTTCTTC	532	4430000	SAMPLE.481.D2.49.cDNA	270	270	257	257	257
SAMPLE.482.D2.11.cDNA	D2.11	ambient	ambient	AOB	cDNA	ACGTCATG	GGGGHTTYTACTGGTGGT	CCCCTCKGSAAAGCCTTCTTC	532	19200000	SAMPLE.482.D2.11.cDNA	220	220	208	208	204
SAMPLE.483.D2.13.cDNA	D2.13	ambient	ambient	AOB	cDNA	GAACCAAG	GGGGHTTYTACTGGTGGT	CCCCTCKGSAAAGCCTTCTTC	532	10700000	SAMPLE.483.D2.13.cDNA	298	298	286	286	285
SAMPLE.485.D2.43.cDNA	D2.43	drought	elevated	AOB	cDNA	CCGGAATT	GGGGHTTYTACTGGTGGT	CCCCTCKGSAAAGCCTTCTTC	532	27100000	SAMPLE.485.D2.43.cDNA	395	395	383	383	382
SAMPLE.487.D2.01.cDNA	D2.01	ambient	ambient	AOB	cDNA	TGTCGTCT	GGGGHTTYTACTGGTGGT	CCCCTCKGSAAAGCCTTCTTC	532	64500000	SAMPLE.487.D2.01.cDNA	137	137	125	125	122
SAMPLE.488.D2.28.cDNA	D2.28	drought	ambient	AOB	cDNA	AGTCCAGT	GGGGHTTYTACTGGTGGT	CCCCTCKGSAAAGCCTTCTTC	532	38700000	SAMPLE.488.D2.28.cDNA	495	494	482	482	476
SAMPLE.489.D2.35.cDNA	D2.35	ambient	elevated	AOB	cDNA	GACATCTG	GGGGHTTYTACTGGTGGT	CCCCTCKGSAAAGCCTTCTTC	532	9190000	SAMPLE.489.D2.35.cDNA	71	71	65	65	65
SAMPLE.490.D2.40.cDNA	D2.40	ambient	elevated	AOB	cDNA	CAGAAGTG	GGGGHTTYTACTGGTGGT	CCCCTCKGSAAAGCCTTCTTC	532	10900000	SAMPLE.490.D2.40.cDNA	282	282	270	270	270
SAMPLE.491.D2.19.cDNA	D2.19	ambient	ambient	AOB	cDNA	CACTCTGT	GGGGHTTYTACTGGTGGT	CCCCTCKGSAAAGCCTTCTTC	532	7740000	SAMPLE.491.D2.19.cDNA	459	459	447	447	444
SAMPLE.492.D2.22.cDNA	D2.22	ambient	ambient	AOB	cDNA	CTGAACTG	GGGGHTTYTACTGGTGGT	CCCCTCKGSAAAGCCTTCTTC	532	44800000	SAMPLE.492.D2.22.cDNA	716	716	704	704	701
SAMPLE.493.D2.36.cDNA	D2.36	ambient	ambient	AOB	cDNA	GGATTAGG	GGGGHTTYTACTGGTGGT	CCCCTCKGSAAAGCCTTCTTC	532	14600000	SAMPLE.493.D2.36.cDNA	94	94	83	83	83
SAMPLE.494.D2.01.DNA	D2.01	ambient	ambient	AOB	DNA	CCAAGGAA	GGGGHTTYTACTGGTGGT	CCCCTCKGSAAAGCCTTCTTC	532	1900000000	SAMPLE.494.D2.01.DNA	1722	1700	1688	1688	1688
SAMPLE.495.D2.07.DNA	D2.07	ambient	ambient	AOB	DNA	TCAGGACT	GGGGHTTYTACTGGTGGT	CCCCTCKGSAAAGCCTTCTTC	532	1240000000	SAMPLE.495.D2.07.DNA	1599	1587	1575	1575	1575
SAMPLE.496.D2.11.DNA	D2.11	ambient	ambient	AOB	DNA	CCAATACG	GGGGHTTYTACTGGTGGT	CCCCTCKGSAAAGCCTTCTTC	532	1550000000	SAMPLE.496.D2.11.DNA	1501	1488	1475	1475	1472
SAMPLE.497.D2.12.DNA	D2.12	ambient	elevated	AOB	DNA	GATCCATG	GGGGHTTYTACTGGTGGT	CCCCTCKGSAAAGCCTTCTTC	532	3250000000	SAMPLE.497.D2.12.DNA	2221	2209	2196	2196	2194
SAMPLE.498.D2.13.DNA	D2.13	ambient	ambient	AOB	DNA	GGTATTCG	GGGGHTTYTACTGGTGGT	CCCCTCKGSAAAGCCTTCTTC	532	1560000000	SAMPLE.498.D2.13.DNA	735	734	721	721	721
SAMPLE.499.D2.17.DNA	D2.17	ambient	ambient	AOB	DNA	GGTAGGAT	GGGGHTTYTACTGGTGGT	CCCCTCKGSAAAGCCTTCTTC	532	3580000000	SAMPLE.499.D2.17.DNA	919	917	905	905	904
SAMPLE.500.D2.19.DNA	D2.19	ambient	ambient	AOB	DNA	CGATCCAA	GGGGHTTYTACTGGTGGT	CCCCTCKGSAAAGCCTTCTTC	532	1580000000	SAMPLE.500.D2.19.DNA	1412	1406	1393	1393	1393
SAMPLE.502.D2.22.DNA	D2.22	ambient	ambient	AOB	DNA	ACGAAGGT	GGGGHTTYTACTGGTGGT	CCCCTCKGSAAAGCCTTCTTC	532	3590000000	SAMPLE.502.D2.22.DNA	1866	1857	1844	1844	1844
SAMPLE.504.D2.27.DNA	D2.27	drought	elevated	AOB	DNA	AGTGAGTG	GGGGHTTYTACTGGTGGT	CCCCTCKGSAAAGCCTTCTTC	532	1080000000	SAMPLE.504.D2.27.DNA	1721	1701	1688	1688	1687
SAMPLE.505.D2.28.DNA	D2.28	drought	ambient	AOB	DNA	GAACGATG	GGGGHTTYTACTGGTGGT	CCCCTCKGSAAAGCCTTCTTC	532	4430000000	SAMPLE.505.D2.28.DNA	1973	1972	1960	1960	1958
SAMPLE.507.D2.35.DNA	D2.35	ambient	elevated	AOB	DNA	TGAGTCTG	GGGGHTTYTACTGGTGGT	CCCCTCKGSAAAGCCTTCTTC	532	2350000000	SAMPLE.507.D2.35.DNA	988	983	970	970	970
SAMPLE.508.D2.36.DNA	D2.36	ambient	ambient	AOB	DNA	CAGTCTCT	GGGGHTTYTACTGGTGGT	CCCCTCKGSAAAGCCTTCTTC	532	1970000000	SAMPLE.508.D2.36.DNA	2164	2139	2126	2126	2125
SAMPLE.509.D2.40.DNA	D2.40	ambient	elevated	AOB	DNA	GTCAGTGT	GGGGHTTYTACTGGTGGT	CCCCTCKGSAAAGCCTTCTTC	532	1150000000	SAMPLE.509.D2.40.DNA	2049	2024	2012	2012	2011
SAMPLE.512.D2.43.DNA	D2.43	drought	elevated	AOB	DNA	ACGAACCT	GGGGHTTYTACTGGTGGT	CCCCTCKGSAAAGCCTTCTTC	532	1900000000	SAMPLE.512.D2.43.DNA	1776	1772	1759	1759	1758
SAMPLE.513.D2.44.DNA	D2.44	drought	ambient	AOB	DNA	AAGGAAGG	GGGGHTTYTACTGGTGGT	CCCCTCKGSAAAGCCTTCTTC	532	4160000000	SAMPLE.513.D2.44.DNA	2152	2150	2137	2137	2096
SAMPLE.514.D2.47.DNA	D2.47	drought	ambient	AOB	DNA	ATGGAACG	GGGGHTTYTACTGGTGGT	CCCCTCKGSAAAGCCTTCTTC	532	3890000000	SAMPLE.514.D2.47.DNA	1363	1363	1350	1350	1349
SAMPLE.515.D2.48.DNA	D2.48	drought	elevated	AOB	DNA	GAAGGTTG	GGGGHTTYTACTGGTGGT	CCCCTCKGSAAAGCCTTCTTC	532	1560000000	SAMPLE.515.D2.48.DNA	1175	1162	1149	1149	1148
SAMPLE.516.D2.49.DNA	D2.49	drought	ambient	AOB	DNA	CACATCAG	GGGGHTTYTACTGGTGGT	CCCCTCKGSAAAGCCTTCTTC	532	2710000000	SAMPLE.516.D2.49.DNA	2195	2195	2182	2182	2181
SAMPLE.517.D2.50.DNA	D2.50	drought	elevated	AOB	DNA	GATGGATG	GGGGHTTYTACTGGTGGT	CCCCTCKGSAAAGCCTTCTTC	532	1160000000	SAMPLE.517.D2.50.DNA	2082	2076	2064	2064	2063
SAMPLE.519.D2.52.DNA	D2.52	ambient	elevated	AOB	DNA	CTCTACTG	GGGGHTTYTACTGGTGGT	CCCCTCKGSAAAGCCTTCTTC	532	773000000	SAMPLE.519.D2.52.DNA	1969	1958	1945	1945	1944
SAMPLE.330.D2.50.cDNA	D2.50	drought	elevated	AOA	cDNA	TTGGTTGG	GCAGGAGACTAYATHTTCTA	GCCATCCABCKRTANGTCCA	534	2130000	SAMPLE.330.D2.50.cDNA	527	328	326	326	326
SAMPLE.331.D2.17.cDNA	D2.17	ambient	ambient	AOA	cDNA	GAAGTCCT	GCAGGAGACTAYATHTTCTA	GCCATCCABCKRTANGTCCA	534	12300000	SAMPLE.331.D2.17.cDNA	560	206	204	204	204
SAMPLE.332.D2.07.cDNA	D2.07	ambient	ambient	AOA	cDNA	CATCGTAG	GCAGGAGACTAYATHTTCTA	GCCATCCABCKRTANGTCCA	534	6490000	SAMPLE.332.D2.07.cDNA	2688	1376	1374	1374	1374
SAMPLE.333.D2.52.cDNA	D2.52	ambient	elevated	AOA	cDNA	TGTCGAGT	GCAGGAGACTAYATHTTCTA	GCCATCCABCKRTANGTCCA	534	4670000	SAMPLE.333.D2.52.cDNA	1571	911	909	909	904
SAMPLE.335.D2.12.cDNA	D2.12	ambient	elevated	AOA	cDNA	TAATGCCG	GCAGGAGACTAYATHTTCTA	GCCATCCABCKRTANGTCCA	534	2670000	SAMPLE.335.D2.12.cDNA	895	454	452	452	434
SAMPLE.337.D2.27.cDNA	D2.27	drought	elevated	AOA	cDNA	CAAGAGGT	GCAGGAGACTAYATHTTCTA	GCCATCCABCKRTANGTCCA	534	7640000	SAMPLE.337.D2.27.cDNA	2378	754	751	751	750
SAMPLE.340.D2.44.cDNA	D2.44	drought	ambient	AOA	cDNA	CTTCGAAG	GCAGGAGACTAYATHTTCTA	GCCATCCABCKRTANGTCCA	534	3760000	SAMPLE.340.D2.44.cDNA	1135	517	515	515	515
SAMPLE.341.D2.47.cDNA	D2.47	drought	ambient	AOA	cDNA	GAGTCTGT	GCAGGAGACTAYATHTTCTA	GCCATCCABCKRTANGTCCA	534	4760000	SAMPLE.341.D2.47.cDNA	2	1	1
SAMPLE.342.D2.48.cDNA	D2.48	drought	elevated	AOA	cDNA	CACTACAG	GCAGGAGACTAYATHTTCTA	GCCATCCABCKRTANGTCCA	534	4450000	SAMPLE.342.D2.48.cDNA	1658	756	754	754	754
SAMPLE.343.D2.49.cDNA	D2.49	drought	ambient	AOA	cDNA	CGTTCGTT	GCAGGAGACTAYATHTTCTA	GCCATCCABCKRTANGTCCA	534	4580000	SAMPLE.343.D2.49.cDNA	1731	670	668	668	667
SAMPLE.344.D2.11.cDNA	D2.11	ambient	ambient	AOA	cDNA	GTACCTAG	GCAGGAGACTAYATHTTCTA	GCCATCCABCKRTANGTCCA	534	13800000	SAMPLE.344.D2.11.cDNA	2272	985	983	983	980
SAMPLE.345.D2.13.cDNA	D2.13	ambient	ambient	AOA	cDNA	TGGTTGGT	GCAGGAGACTAYATHTTCTA	GCCATCCABCKRTANGTCCA	534	5870000	SAMPLE.345.D2.13.cDNA	1722	932	930	930	929
SAMPLE.347.D2.43.cDNA	D2.43	drought	elevated	AOA	cDNA	GAGAGACT	GCAGGAGACTAYATHTTCTA	GCCATCCABCKRTANGTCCA	534	5220000	SAMPLE.347.D2.43.cDNA	571	223	221	221	221
SAMPLE.349.D2.01.cDNA	D2.01	ambient	ambient	AOA	cDNA	ACACGACT	GCAGGAGACTAYATHTTCTA	GCCATCCABCKRTANGTCCA	534	2900000	SAMPLE.349.D2.01.cDNA	1132	537	535	535	535
SAMPLE.350.D2.28.cDNA	D2.28	drought	ambient	AOA	cDNA	CGAACGTT	GCAGGAGACTAYATHTTCTA	GCCATCCABCKRTANGTCCA	534	1930000	SAMPLE.350.D2.28.cDNA	2136	990	987	987	987
SAMPLE.351.D2.35.cDNA	D2.35	ambient	elevated	AOA	cDNA	GCTTCGTT	GCAGGAGACTAYATHTTCTA	GCCATCCABCKRTANGTCCA	534	2310000	SAMPLE.351.D2.35.cDNA	2513	1408	1406	1406	1405
SAMPLE.352.D2.40.cDNA	D2.40	ambient	elevated	AOA	cDNA	CCTACCAT	GCAGGAGACTAYATHTTCTA	GCCATCCABCKRTANGTCCA	534	1140000	SAMPLE.352.D2.40.cDNA	2874	1333	1331	1331	1331
SAMPLE.353.D2.19.cDNA	D2.19	ambient	ambient	AOA	cDNA	GTCTACAG	GCAGGAGACTAYATHTTCTA	GCCATCCABCKRTANGTCCA	534	7490000	SAMPLE.353.D2.19.cDNA	1930	1064	1062	1062	1059
SAMPLE.354.D2.22.cDNA	D2.22	ambient	ambient	AOA	cDNA	CCATATGG	GCAGGAGACTAYATHTTCTA	GCCATCCABCKRTANGTCCA	534	16700000	SAMPLE.354.D2.22.cDNA	4683	2525	2523	2523	2521
SAMPLE.355.D2.36.cDNA	D2.36	ambient	ambient	AOA	cDNA	ATCGATCG	GCAGGAGACTAYATHTTCTA	GCCATCCABCKRTANGTCCA	534	11000000	SAMPLE.355.D2.36.cDNA	1665	902	899	899	899
SAMPLE.302.D2.01.DNA	D2.01	ambient	ambient	AOA	DNA	CCATCCAT	GCAGGAGACTAYATHTTCTA	GCCATCCABCKRTANGTCCA	534	284000000	SAMPLE.302.D2.01.DNA	5082	3919	3915	3915	3914
SAMPLE.303.D2.07.DNA	D2.07	ambient	ambient	AOA	DNA	TAGGTAGG	GCAGGAGACTAYATHTTCTA	GCCATCCABCKRTANGTCCA	534	190000000	SAMPLE.303.D2.07.DNA	5036	3642	3640	3640	3637
SAMPLE.304.D2.11.DNA	D2.11	ambient	ambient	AOA	DNA	CTGAGTGT	GCAGGAGACTAYATHTTCTA	GCCATCCABCKRTANGTCCA	534	285000000	SAMPLE.304.D2.11.DNA	6022	4987	4984	4984	4980
SAMPLE.305.D2.12.DNA	D2.12	ambient	elevated	AOA	DNA	AAGGATCG	GCAGGAGACTAYATHTTCTA	GCCATCCABCKRTANGTCCA	534	330000000	SAMPLE.305.D2.12.DNA	5077	3886	3884	3884	3860
SAMPLE.306.D2.13.DNA	D2.13	ambient	ambient	AOA	DNA	TCGTCTTG	GCAGGAGACTAYATHTTCTA	GCCATCCABCKRTANGTCCA	534	149000000	SAMPLE.306.D2.13.DNA	1997	1636	1634	1634	1634
SAMPLE.307.D2.17.DNA	D2.17	ambient	ambient	AOA	DNA	TGTCCTGT	GCAGGAGACTAYATHTTCTA	GCCATCCABCKRTANGTCCA	534	204000000	SAMPLE.307.D2.17.DNA	4744	3952	3949	3949	3947
SAMPLE.308.D2.19.DNA	D2.19	ambient	ambient	AOA	DNA	GGATCCAT	GCAGGAGACTAYATHTTCTA	GCCATCCABCKRTANGTCCA	534	132000000	SAMPLE.308.D2.19.DNA	5154	4112	4109	4109	4105
SAMPLE.310.D2.22.DNA	D2.22	ambient	ambient	AOA	DNA	GAGAACTG	GCAGGAGACTAYATHTTCTA	GCCATCCABCKRTANGTCCA	534	186000000	SAMPLE.310.D2.22.DNA	4006	3442	3439	3439	3424
SAMPLE.312.D2.27.DNA	D2.27	drought	elevated	AOA	DNA	CAACTCCT	GCAGGAGACTAYATHTTCTA	GCCATCCABCKRTANGTCCA	534	99900000	SAMPLE.312.D2.27.DNA	5246	3625	3623	3623	3616
SAMPLE.313.D2.28.DNA	D2.28	drought	ambient	AOA	DNA	TCAGAGAG	GCAGGAGACTAYATHTTCTA	GCCATCCABCKRTANGTCCA	534	168000000	SAMPLE.313.D2.28.DNA	4134	2699	2695	2695	2695
SAMPLE.315.D2.35.DNA	D2.35	ambient	elevated	AOA	DNA	CGTACGAT	GCAGGAGACTAYATHTTCTA	GCCATCCABCKRTANGTCCA	534	110000000	SAMPLE.315.D2.35.DNA	4293	2892	2889	2889	2888
SAMPLE.316.D2.36.DNA	D2.36	ambient	ambient	AOA	DNA	CGAAGGAT	GCAGGAGACTAYATHTTCTA	GCCATCCABCKRTANGTCCA	534	136000000	SAMPLE.316.D2.36.DNA	5202	4028	4022	4022	4018
SAMPLE.317.D2.40.DNA	D2.40	ambient	elevated	AOA	DNA	CTCATGAG	GCAGGAGACTAYATHTTCTA	GCCATCCABCKRTANGTCCA	534	102000000	SAMPLE.317.D2.40.DNA	4275	3257	3252	3252	3247
SAMPLE.320.D2.43.DNA	D2.43	drought	elevated	AOA	DNA	GGTACCAT	GCAGGAGACTAYATHTTCTA	GCCATCCABCKRTANGTCCA	534	164000000	SAMPLE.320.D2.43.DNA	3821	2297	2295	2295	2289
SAMPLE.321.D2.44.DNA	D2.44	drought	ambient	AOA	DNA	TTGGCGAT	GCAGGAGACTAYATHTTCTA	GCCATCCABCKRTANGTCCA	534	225000000	SAMPLE.321.D2.44.DNA	1753	1207	1204	1204	1199
SAMPLE.322.D2.47.DNA	D2.47	drought	ambient	AOA	DNA	ACTCTGAG	GCAGGAGACTAYATHTTCTA	GCCATCCABCKRTANGTCCA	534	200000000	SAMPLE.322.D2.47.DNA	3561	2882	2880	2880	2875
SAMPLE.323.D2.48.DNA	D2.48	drought	elevated	AOA	DNA	TGTCTGAG	GCAGGAGACTAYATHTTCTA	GCCATCCABCKRTANGTCCA	534	125000000	SAMPLE.323.D2.48.DNA	4086	2923	2921	2921	2917
SAMPLE.324.D2.49.DNA	D2.49	drought	ambient	AOA	DNA	TCGATCCT	GCAGGAGACTAYATHTTCTA	GCCATCCABCKRTANGTCCA	534	136000000	SAMPLE.324.D2.49.DNA	3300	2200	2198	2198	2196
SAMPLE.325.D2.50.DNA	D2.50	drought	elevated	AOA	DNA	GTCACTCT	GCAGGAGACTAYATHTTCTA	GCCATCCABCKRTANGTCCA	534	98600000	SAMPLE.325.D2.50.DNA	1716	928	926	926	924
SAMPLE.327.D2.52.DNA	D2.52	ambient	elevated	AOA	DNA	ATCCTAGG	GCAGGAGACTAYATHTTCTA	GCCATCCABCKRTANGTCCA	534	236000000	SAMPLE.327.D2.52.DNA	3742	2711	2709	2709	2707
SAMPLE.360.D2.50.cDNA	D2.50	drought	elevated	CMX	cDNA	GATGACCT	TAYTTCTGGACRTTYTA	ARATCCARACDGTGTG	447	4620000	SAMPLE.360.D2.50.cDNA	2270	2270	2220	2220	2219
SAMPLE.361.D2.17.cDNA	D2.17	ambient	ambient	CMX	cDNA	CTGTCTGT	TAYTTCTGGACRTTYTA	ARATCCARACDGTGTG	447	314000	SAMPLE.361.D2.17.cDNA	7047	7046	6996	6996	6993
SAMPLE.362.D2.07.cDNA	D2.07	ambient	ambient	CMX	cDNA	CACACAGT	TAYTTCTGGACRTTYTA	ARATCCARACDGTGTG	447	5610000	SAMPLE.362.D2.07.cDNA	10308	10308	10258	10258	10255
SAMPLE.363.D2.52.cDNA	D2.52	ambient	elevated	CMX	cDNA	AACCGGTT	TAYTTCTGGACRTTYTA	ARATCCARACDGTGTG	447	8450000	SAMPLE.363.D2.52.cDNA	2534	2534	2484	2484	2482
SAMPLE.365.D2.12.cDNA	D2.12	ambient	elevated	CMX	cDNA	GAGTCACT	TAYTTCTGGACRTTYTA	ARATCCARACDGTGTG	447	13200000	SAMPLE.365.D2.12.cDNA	3025	3025	2975	2975	2975
SAMPLE.367.D2.27.cDNA	D2.27	drought	elevated	CMX	cDNA	ATATGCCG	TAYTTCTGGACRTTYTA	ARATCCARACDGTGTG	447	14500000	SAMPLE.367.D2.27.cDNA	2161	2136	2086	2086	2077
SAMPLE.370.D2.44.cDNA	D2.44	drought	ambient	CMX	cDNA	CTCTGACT	TAYTTCTGGACRTTYTA	ARATCCARACDGTGTG	447	2810000	SAMPLE.370.D2.44.cDNA	1226	1226	1176	1176	1175
SAMPLE.371.D2.47.cDNA	D2.47	drought	ambient	CMX	cDNA	GTCATCAG	TAYTTCTGGACRTTYTA	ARATCCARACDGTGTG	447	3370000	SAMPLE.371.D2.47.cDNA	1488	1488	1439	1439	1438
SAMPLE.372.D2.48.cDNA	D2.48	drought	elevated	CMX	cDNA	CTGACAGT	TAYTTCTGGACRTTYTA	ARATCCARACDGTGTG	447	9840000	SAMPLE.372.D2.48.cDNA	4500	4496	4446	4446	4444
SAMPLE.373.D2.49.cDNA	D2.49	drought	ambient	CMX	cDNA	AGTGACAG	TAYTTCTGGACRTTYTA	ARATCCARACDGTGTG	447	4380000	SAMPLE.373.D2.49.cDNA	536	536	487	487	486
SAMPLE.374.D2.11.cDNA	D2.11	ambient	ambient	CMX	cDNA	ACCTACCT	TAYTTCTGGACRTTYTA	ARATCCARACDGTGTG	447	8130000	SAMPLE.374.D2.11.cDNA	6335	6333	6283	6283	6260
SAMPLE.375.D2.13.cDNA	D2.13	ambient	ambient	CMX	cDNA	GAGTTGAG	TAYTTCTGGACRTTYTA	ARATCCARACDGTGTG	447	6340000	SAMPLE.375.D2.13.cDNA	1413	1405	1355	1355	1355
SAMPLE.377.D2.43.cDNA	D2.43	drought	elevated	CMX	cDNA	GATGAGGT	TAYTTCTGGACRTTYTA	ARATCCARACDGTGTG	447	19300000	SAMPLE.377.D2.43.cDNA	547	547	498	498	497
SAMPLE.379.D2.01.cDNA	D2.01	ambient	ambient	CMX	cDNA	ACAGAGTG	TAYTTCTGGACRTTYTA	ARATCCARACDGTGTG	447	2070000	SAMPLE.379.D2.01.cDNA	642	642	592	592	592
SAMPLE.380.D2.28.cDNA	D2.28	drought	ambient	CMX	cDNA	GTCTTGAG	TAYTTCTGGACRTTYTA	ARATCCARACDGTGTG	447	2580000	SAMPLE.380.D2.28.cDNA	1319	1319	1269	1269	1266
SAMPLE.381.D2.35.cDNA	D2.35	ambient	elevated	CMX	cDNA	TTCGTAGG	TAYTTCTGGACRTTYTA	ARATCCARACDGTGTG	447	1560000	SAMPLE.381.D2.35.cDNA	1107	1107	1057	1057	1057
SAMPLE.382.D2.40.cDNA	D2.40	ambient	elevated	CMX	cDNA	CATGTGGT	TAYTTCTGGACRTTYTA	ARATCCARACDGTGTG	447	966000	SAMPLE.382.D2.40.cDNA	5254	5254	5204	5204	5203
SAMPLE.383.D2.19.cDNA	D2.19	ambient	ambient	CMX	cDNA	GGTTCGAT	TAYTTCTGGACRTTYTA	ARATCCARACDGTGTG	447	3470000	SAMPLE.383.D2.19.cDNA	2023	2023	1973	1973	1972
SAMPLE.384.D2.22.cDNA	D2.22	ambient	ambient	CMX	cDNA	ATCGTTGG	TAYTTCTGGACRTTYTA	ARATCCARACDGTGTG	447	10100000	SAMPLE.384.D2.22.cDNA	2812	2812	2762	2762	2762
SAMPLE.385.D2.36.cDNA	D2.36	ambient	ambient	CMX	cDNA	AGACTCTG	TAYTTCTGGACRTTYTA	ARATCCARACDGTGTG	447	17700000	SAMPLE.385.D2.36.cDNA	2106	2106	2056	2056	2054
SAMPLE.388.D2.01.DNA	D2.01	ambient	ambient	CMX	DNA	CTAGTGGT	TAYTTCTGGACRTTYTA	ARATCCARACDGTGTG	447	124000000	SAMPLE.388.D2.01.DNA	9206	9196	9146	9146	9146
SAMPLE.389.D2.07.DNA	D2.07	ambient	ambient	CMX	DNA	CAGTCAGT	TAYTTCTGGACRTTYTA	ARATCCARACDGTGTG	447	46700000	SAMPLE.389.D2.07.DNA	2492	2486	2436	2436	2436
SAMPLE.390.D2.11.DNA	D2.11	ambient	ambient	CMX	DNA	TAGGAACG	TAYTTCTGGACRTTYTA	ARATCCARACDGTGTG	447	83400000	SAMPLE.390.D2.11.DNA	4566	4566	4516	4516	4516
SAMPLE.391.D2.12.DNA	D2.12	ambient	elevated	CMX	DNA	TCTCCAGT	TAYTTCTGGACRTTYTA	ARATCCARACDGTGTG	447	96900000	SAMPLE.391.D2.12.DNA	7651	7651	7601	7601	7590
SAMPLE.392.D2.13.DNA	D2.13	ambient	ambient	CMX	DNA	AGTCGACT	TAYTTCTGGACRTTYTA	ARATCCARACDGTGTG	447	51400000	SAMPLE.392.D2.13.DNA	2741	2730	2680	2680	2679
SAMPLE.393.D2.17.DNA	D2.17	ambient	ambient	CMX	DNA	AACGTAGG	TAYTTCTGGACRTTYTA	ARATCCARACDGTGTG	447	125000000	SAMPLE.393.D2.17.DNA	7589	7589	7539	7539	7536
SAMPLE.394.D2.19.DNA	D2.19	ambient	ambient	CMX	DNA	ACTGGACT	TAYTTCTGGACRTTYTA	ARATCCARACDGTGTG	447	128000000	SAMPLE.394.D2.19.DNA	5155	5150	5100	5100	5100
SAMPLE.396.D2.22.DNA	D2.22	ambient	ambient	CMX	DNA	CTACGTAG	TAYTTCTGGACRTTYTA	ARATCCARACDGTGTG	447	209000000	SAMPLE.396.D2.22.DNA	13059	13058	13008	13008	13007
SAMPLE.398.D2.27.DNA	D2.27	drought	elevated	CMX	DNA	GACATGAG	TAYTTCTGGACRTTYTA	ARATCCARACDGTGTG	447	66800000	SAMPLE.398.D2.27.DNA	2923	2923	2873	2873	2873
SAMPLE.399.D2.28.DNA	D2.28	drought	ambient	CMX	DNA	CAACCATG	TAYTTCTGGACRTTYTA	ARATCCARACDGTGTG	447	96600000	SAMPLE.399.D2.28.DNA	5504	5504	5454	5454	5454
SAMPLE.401.D2.35.DNA	D2.35	ambient	elevated	CMX	DNA	ACGTTGGT	TAYTTCTGGACRTTYTA	ARATCCARACDGTGTG	447	238000000	SAMPLE.401.D2.35.DNA	3248	3248	3198	3198	3198
SAMPLE.402.D2.36.DNA	D2.36	ambient	ambient	CMX	DNA	AACGATGG	TAYTTCTGGACRTTYTA	ARATCCARACDGTGTG	447	185000000	SAMPLE.402.D2.36.DNA	6387	6387	6337	6337	6337
SAMPLE.403.D2.40.DNA	D2.40	ambient	elevated	CMX	DNA	ACTGTGTG	TAYTTCTGGACRTTYTA	ARATCCARACDGTGTG	447	107000000	SAMPLE.403.D2.40.DNA	7870	7869	7819	7819	7819
SAMPLE.406.D2.43.DNA	D2.43	drought	elevated	CMX	DNA	GAGTGTCT	TAYTTCTGGACRTTYTA	ARATCCARACDGTGTG	447	109000000	SAMPLE.406.D2.43.DNA	3376	3376	3326	3326	3326
SAMPLE.407.D2.44.DNA	D2.44	drought	ambient	CMX	DNA	TCTCAGAG	TAYTTCTGGACRTTYTA	ARATCCARACDGTGTG	447	239000000	SAMPLE.407.D2.44.DNA	6468	6468	6418	6418	6382
SAMPLE.408.D2.47.DNA	D2.47	drought	ambient	CMX	DNA	CAGTTCAG	TAYTTCTGGACRTTYTA	ARATCCARACDGTGTG	447	206000000	SAMPLE.408.D2.47.DNA	6165	6164	6114	6114	6107
SAMPLE.409.D2.48.DNA	D2.48	drought	elevated	CMX	DNA	AGTGCACT	TAYTTCTGGACRTTYTA	ARATCCARACDGTGTG	447	115000000	SAMPLE.409.D2.48.DNA	4704	4702	4652	4652	4652
SAMPLE.410.D2.49.DNA	D2.49	drought	ambient	CMX	DNA	ACCTAGGT	TAYTTCTGGACRTTYTA	ARATCCARACDGTGTG	447	208000000	SAMPLE.410.D2.49.DNA	9400	9400	9350	9350	9346
SAMPLE.411.D2.50.DNA	D2.50	drought	elevated	CMX	DNA	AGACTGAG	TAYTTCTGGACRTTYTA	ARATCCARACDGTGTG	447	73300000	SAMPLE.411.D2.50.DNA	2431	2401	2351	2351	2351
SAMPLE.413.D2.52.DNA	D2.52	ambient	elevated	CMX	DNA	AGACCTGT	TAYTTCTGGACRTTYTA	ARATCCARACDGTGTG	447	203000000	SAMPLE.413.D2.52.DNA	4676	4669	4619	4619	4619

## Sheet: metadata_eT_vs_eCO2_dataset
Sample_ID	Treatment_Temp	Treatment_CO2	soilN	SWC	DOC	no3	nh4	din	don	tdn	mbn	GP_min	GC_min	GP_nit	pH
D2.01	ambient	ambient	0.29	0.34	146.6	5.63	2.22	7.85	29.16	37.01	57.86	4.22	1.25	0.05	4.84
D2.07	ambient	ambient	0.31	0.34	86.44	3.31	1.72	5.04	13.36	18.39	82.48	3.82	5.08	1.05	4.87
D2.11	ambient	ambient	0.31	0.36	82.46	2.96	0.77	3.73	14.14	17.87	102.21	1.84	2.41	2.71	5.05
D2.12	3	300ppm	0.27	0.35	80.24	12.39	0.9	13.29	7.69	20.98	78.68	2.78	4.11	1.6	5
D2.13	ambient	ambient	0.33	0.36	78.62	1.82	0.9	2.72	8.18	10.9	81.26	2.58	2	2.29	4.96
D2.17	ambient	ambient	0.28	0.34	71.26	4.53	0.7	5.23	12.21	17.44	57.85	1.91	2.38	1.91	4.94
D2.19	ambient	ambient	0.32	0.32	78.65	0.04	0.68	0.72	12.62	13.34	96.74	1.21	0.72	0.33	5.05
D2.21	3	ambient	0.24	0.33	100.15	0.63	0.94	1.57	11.39	12.96	112.04	2.13	2.02	0.67	5.07
D2.22	ambient	ambient	0.26	0.31	73.26	3.99	0.86	4.86	11.82	16.68	68.56	2.62	0.67	3.42	4.96
D2.24	ambient	300ppm	0.24	0.34	78.25	7.13	0.9	8.03	12.47	20.5	43.88	2.47	1.41	3.12	5.03
D2.34	ambient	300ppm	0.24	0.34	81.07	2.73	0.74	3.47	11.15	14.61	72.96	2.1	2.22	2.46	5.01
D2.35	3	300ppm	0.27	0.32	97.49	0.62	0.58	1.21	15.28	16.49	96.8	1.68	1.09	4.58	4.88
D2.36	ambient	ambient	0.4	0.33	80.97	1.51	1.03	2.53	14.85	17.38	87.51	3.56	2.17	2.41	4.96
D2.40	3	300ppm	0.26	0.32	83.49	6.44	0.96	7.4	12.06	19.46	88.15	3.93	5.13	1.73	4.98
D2.41	ambient	300ppm	0.29	0.33	80.64	2.7	1.2	3.9	13.49	17.4	74.11	3.3	1.83	2.6	4.92
D2.42	3	ambient	0.28	0.31	91.82	6.84	1.02	7.86	9.24	17.09	102.51	0.28	0.23	3.27	4.92
D2.51	3	ambient	0.3	0.31	89.39	8.06	0.64	8.7	4.9	13.6	65.61	2.83	1.17	2.78	5.06
D2.52	3	300ppm	0.36	0.34	115.04	4.35	1.12	5.46	15.57	21.04	109.71	3.48	NA	1.61	5.01

## Sheet: genes_eT_vs_eCO2_dataset
SRA_ID	Sample_ID	Treatment_Temp	Treatment_CO2	Taxa	Nucleic_acid	Sequencing_barcode	Forward_primer_sequence	Reverse_primer_sequence	Expected_amplicon_length	amoA_copies	SRA_ID_2	reads	unclassified_excluded	negative_subtracted	final_reads	filtered_reads
SAMPLE.414.D2.01.DNA	D2.01	ambient	ambient	NOB	DNA	GATGACCT	TACATGTGGTGGAACA	CGGTTCTGGTCRATCA	517	NA	SAMPLE.414.D2.01.DNA	1091	1063	1051	1051	1047
SAMPLE.415.D2.07.DNA	D2.07	ambient	ambient	NOB	DNA	CTGTCTGT	TACATGTGGTGGAACA	CGGTTCTGGTCRATCA	517	NA	SAMPLE.415.D2.07.DNA	1697	1574	1562	1562	1540
SAMPLE.416.D2.11.DNA	D2.11	ambient	ambient	NOB	DNA	CACACAGT	TACATGTGGTGGAACA	CGGTTCTGGTCRATCA	517	NA	SAMPLE.416.D2.11.DNA	2194	2016	2004	2004	1997
SAMPLE.417.D2.12.DNA	D2.12	3	300ppm	NOB	DNA	AACCGGTT	TACATGTGGTGGAACA	CGGTTCTGGTCRATCA	517	NA	SAMPLE.417.D2.12.DNA	1586	1503	1492	1492	1486
SAMPLE.418.D2.13.DNA	D2.13	ambient	ambient	NOB	DNA	TCTCTCAG	TACATGTGGTGGAACA	CGGTTCTGGTCRATCA	517	NA	SAMPLE.418.D2.13.DNA	854	768	756	756	756
SAMPLE.419.D2.17.DNA	D2.17	ambient	ambient	NOB	DNA	GAGTCACT	TACATGTGGTGGAACA	CGGTTCTGGTCRATCA	517	NA	SAMPLE.419.D2.17.DNA	763	723	712	712	710
SAMPLE.420.D2.19.DNA	D2.19	ambient	ambient	NOB	DNA	AGAGACTG	TACATGTGGTGGAACA	CGGTTCTGGTCRATCA	517	NA	SAMPLE.420.D2.19.DNA	767	721	709	709	704
SAMPLE.421.D2.21.DNA	D2.21	3	ambient	NOB	DNA	ATATGCCG	TACATGTGGTGGAACA	CGGTTCTGGTCRATCA	517	NA	SAMPLE.421.D2.21.DNA	810	745	734	734	728
SAMPLE.422.D2.22.DNA	D2.22	ambient	ambient	NOB	DNA	CCTACGAA	TACATGTGGTGGAACA	CGGTTCTGGTCRATCA	517	NA	SAMPLE.422.D2.22.DNA	1957	1882	1870	1870	1865
SAMPLE.423.D2.24.DNA	D2.24	ambient	300ppm	NOB	DNA	CGTAGGAA	TACATGTGGTGGAACA	CGGTTCTGGTCRATCA	517	NA	SAMPLE.423.D2.24.DNA	2345	2278	2266	2266	2247
SAMPLE.426.D2.34.DNA	D2.34	ambient	300ppm	NOB	DNA	CTGACAGT	TACATGTGGTGGAACA	CGGTTCTGGTCRATCA	517	NA	SAMPLE.426.D2.34.DNA	1605	1538	1526	1526	1519
SAMPLE.427.D2.35.DNA	D2.35	3	300ppm	NOB	DNA	AGTGACAG	TACATGTGGTGGAACA	CGGTTCTGGTCRATCA	517	NA	SAMPLE.427.D2.35.DNA	946	892	881	881	876
SAMPLE.428.D2.36.DNA	D2.36	ambient	ambient	NOB	DNA	ACCTACCT	TACATGTGGTGGAACA	CGGTTCTGGTCRATCA	517	NA	SAMPLE.428.D2.36.DNA	1303	1220	1208	1208	1205
SAMPLE.429.D2.40.DNA	D2.40	3	300ppm	NOB	DNA	GAGTTGAG	TACATGTGGTGGAACA	CGGTTCTGGTCRATCA	517	NA	SAMPLE.429.D2.40.DNA	1261	1196	1184	1184	1180
SAMPLE.430.D2.41.DNA	D2.41	ambient	300ppm	NOB	DNA	CCTACGTT	TACATGTGGTGGAACA	CGGTTCTGGTCRATCA	517	NA	SAMPLE.430.D2.41.DNA	2229	2177	2165	2165	2152
SAMPLE.431.D2.42.DNA	D2.42	3	ambient	NOB	DNA	GATGAGGT	TACATGTGGTGGAACA	CGGTTCTGGTCRATCA	517	NA	SAMPLE.431.D2.42.DNA	1203	1178	1166	1166	1160
SAMPLE.438.D2.51.DNA	D2.51	3	ambient	NOB	DNA	ATCGTTGG	TACATGTGGTGGAACA	CGGTTCTGGTCRATCA	517	NA	SAMPLE.438.D2.51.DNA	1389	1369	1357	1357	1349
SAMPLE.439.D2.52.DNA	D2.52	3	300ppm	NOB	DNA	AGACTCTG	TACATGTGGTGGAACA	CGGTTCTGGTCRATCA	517	NA	SAMPLE.439.D2.52.DNA	938	907	895	895	892
SAMPLE.443.D2.17.cDNA	D2.17	ambient	ambient	NOB	cDNA	CAGTCAGT	TACATGTGGTGGAACA	CGGTTCTGGTCRATCA	517	NA	SAMPLE.443.D2.17.cDNA	959	624	612	612	610
SAMPLE.444.D2.07.cDNA	D2.07	ambient	ambient	NOB	cDNA	TAGGAACG	TACATGTGGTGGAACA	CGGTTCTGGTCRATCA	517	NA	SAMPLE.444.D2.07.cDNA	1389	1335	1324	1324	1323
SAMPLE.445.D2.52.cDNA	D2.52	3	300ppm	NOB	cDNA	TCTCCAGT	TACATGTGGTGGAACA	CGGTTCTGGTCRATCA	517	NA	SAMPLE.445.D2.52.cDNA	1520	1453	1441	1441	1438
SAMPLE.446.D2.41.cDNA	D2.41	ambient	300ppm	NOB	cDNA	AGTCGACT	TACATGTGGTGGAACA	CGGTTCTGGTCRATCA	517	NA	SAMPLE.446.D2.41.cDNA	1035	1001	989	989	987
SAMPLE.447.D2.12.cDNA	D2.12	3	300ppm	NOB	cDNA	AACGTAGG	TACATGTGGTGGAACA	CGGTTCTGGTCRATCA	517	NA	SAMPLE.447.D2.12.cDNA	1301	1291	1279	1279	1278
SAMPLE.448.D2.21.cDNA	D2.21	3	ambient	NOB	cDNA	ACTGGACT	TACATGTGGTGGAACA	CGGTTCTGGTCRATCA	517	NA	SAMPLE.448.D2.21.cDNA	1162	1043	1031	1031	1016
SAMPLE.450.D2.34.cDNA	D2.34	ambient	300ppm	NOB	cDNA	CTACGTAG	TACATGTGGTGGAACA	CGGTTCTGGTCRATCA	517	NA	SAMPLE.450.D2.34.cDNA	2097	2067	2055	2055	2053
SAMPLE.451.D2.42.cDNA	D2.42	3	ambient	NOB	cDNA	TTCCGGTT	TACATGTGGTGGAACA	CGGTTCTGGTCRATCA	517	NA	SAMPLE.451.D2.42.cDNA	1021	1016	1004	1004	997
SAMPLE.456.D2.11.cDNA	D2.11	ambient	ambient	NOB	cDNA	AACGATGG	TACATGTGGTGGAACA	CGGTTCTGGTCRATCA	517	NA	SAMPLE.456.D2.11.cDNA	1242	1141	1129	1129	1129
SAMPLE.457.D2.13.cDNA	D2.13	ambient	ambient	NOB	cDNA	ACTGTGTG	TACATGTGGTGGAACA	CGGTTCTGGTCRATCA	517	NA	SAMPLE.457.D2.13.cDNA	1512	1309	1297	1297	1297
SAMPLE.458.D2.24.cDNA	D2.24	ambient	300ppm	NOB	cDNA	TGGTGAAG	TACATGTGGTGGAACA	CGGTTCTGGTCRATCA	517	NA	SAMPLE.458.D2.24.cDNA	1331	1263	1251	1251	1249
SAMPLE.460.D2.51.cDNA	D2.51	3	ambient	NOB	cDNA	GAGTGTCT	TACATGTGGTGGAACA	CGGTTCTGGTCRATCA	517	NA	SAMPLE.460.D2.51.cDNA	1079	1068	1056	1056	1054
SAMPLE.461.D2.01.cDNA	D2.01	ambient	ambient	NOB	cDNA	TCTCAGAG	TACATGTGGTGGAACA	CGGTTCTGGTCRATCA	517	NA	SAMPLE.461.D2.01.cDNA	1422	1412	1400	1400	1394
SAMPLE.463.D2.35.cDNA	D2.35	3	300ppm	NOB	cDNA	AGTGCACT	TACATGTGGTGGAACA	CGGTTCTGGTCRATCA	517	NA	SAMPLE.463.D2.35.cDNA	1088	1069	1057	1057	1046
SAMPLE.464.D2.40.cDNA	D2.40	3	300ppm	NOB	cDNA	ACCTAGGT	TACATGTGGTGGAACA	CGGTTCTGGTCRATCA	517	NA	SAMPLE.464.D2.40.cDNA	1635	1530	1518	1518	1511
SAMPLE.465.D2.19.cDNA	D2.19	ambient	ambient	NOB	cDNA	AGACTGAG	TACATGTGGTGGAACA	CGGTTCTGGTCRATCA	517	NA	SAMPLE.465.D2.19.cDNA	1375	1263	1251	1251	1245
SAMPLE.466.D2.22.cDNA	D2.22	ambient	ambient	NOB	cDNA	GGAATACG	TACATGTGGTGGAACA	CGGTTCTGGTCRATCA	517	NA	SAMPLE.466.D2.22.cDNA	1477	1433	1421	1421	1421
SAMPLE.467.D2.36.cDNA	D2.36	ambient	ambient	NOB	cDNA	AGACCTGT	TACATGTGGTGGAACA	CGGTTCTGGTCRATCA	517	NA	SAMPLE.467.D2.36.cDNA	1257	1232	1220	1220	1218
SAMPLE.469.D2.17.cDNA	D2.17	ambient	ambient	AOB	cDNA	CTCTCTCT	GGGGHTTYTACTGGTGGT	CCCCTCKGSAAAGCCTTCTTC	532	18700000	SAMPLE.469.D2.17.cDNA	795	795	783	783	775
SAMPLE.470.D2.07.cDNA	D2.07	ambient	ambient	AOB	cDNA	ATCCTTCG	GGGGHTTYTACTGGTGGT	CCCCTCKGSAAAGCCTTCTTC	532	16900000	SAMPLE.470.D2.07.cDNA	597	597	585	585	584
SAMPLE.471.D2.52.cDNA	D2.52	3	300ppm	AOB	cDNA	GTCTGTCT	GGGGHTTYTACTGGTGGT	CCCCTCKGSAAAGCCTTCTTC	532	17500000	SAMPLE.471.D2.52.cDNA	845	840	827	827	813
SAMPLE.472.D2.41.cDNA	D2.41	ambient	300ppm	AOB	cDNA	TCCTTCCT	GGGGHTTYTACTGGTGGT	CCCCTCKGSAAAGCCTTCTTC	532	19900000	SAMPLE.472.D2.41.cDNA	1054	1054	1041	1041	1036
SAMPLE.473.D2.12.cDNA	D2.12	3	300ppm	AOB	cDNA	GCCGTTAA	GGGGHTTYTACTGGTGGT	CCCCTCKGSAAAGCCTTCTTC	532	18200000	SAMPLE.473.D2.12.cDNA	546	546	533	533	529
SAMPLE.474.D2.21.cDNA	D2.21	3	ambient	AOB	cDNA	GTACTCCT	GGGGHTTYTACTGGTGGT	CCCCTCKGSAAAGCCTTCTTC	532	12500000	SAMPLE.474.D2.21.cDNA	913	913	900	900	898
SAMPLE.476.D2.34.cDNA	D2.34	ambient	300ppm	AOB	cDNA	CACTGAGT	GGGGHTTYTACTGGTGGT	CCCCTCKGSAAAGCCTTCTTC	532	13800000	SAMPLE.476.D2.34.cDNA	611	611	598	598	598
SAMPLE.477.D2.42.cDNA	D2.42	3	ambient	AOB	cDNA	ACTGAGAG	GGGGHTTYTACTGGTGGT	CCCCTCKGSAAAGCCTTCTTC	532	36700000	SAMPLE.477.D2.42.cDNA	1308	1308	1295	1295	1254
SAMPLE.482.D2.11.cDNA	D2.11	ambient	ambient	AOB	cDNA	ACGTCATG	GGGGHTTYTACTGGTGGT	CCCCTCKGSAAAGCCTTCTTC	532	19200000	SAMPLE.482.D2.11.cDNA	220	220	208	208	207
SAMPLE.483.D2.13.cDNA	D2.13	ambient	ambient	AOB	cDNA	GAACCAAG	GGGGHTTYTACTGGTGGT	CCCCTCKGSAAAGCCTTCTTC	532	10700000	SAMPLE.483.D2.13.cDNA	298	298	286	286	285
SAMPLE.484.D2.24.cDNA	D2.24	ambient	300ppm	AOB	cDNA	CCTTCCTT	GGGGHTTYTACTGGTGGT	CCCCTCKGSAAAGCCTTCTTC	532	7070000	SAMPLE.484.D2.24.cDNA	993	989	976	976	973
SAMPLE.486.D2.51.cDNA	D2.51	3	ambient	AOB	cDNA	TGACTCAG	GGGGHTTYTACTGGTGGT	CCCCTCKGSAAAGCCTTCTTC	532	24400000	SAMPLE.486.D2.51.cDNA	1771	1771	1759	1759	1758
SAMPLE.487.D2.01.cDNA	D2.01	ambient	ambient	AOB	cDNA	TGTCGTCT	GGGGHTTYTACTGGTGGT	CCCCTCKGSAAAGCCTTCTTC	532	64500000	SAMPLE.487.D2.01.cDNA	137	137	125	125	119
SAMPLE.489.D2.35.cDNA	D2.35	3	300ppm	AOB	cDNA	GACATCTG	GGGGHTTYTACTGGTGGT	CCCCTCKGSAAAGCCTTCTTC	532	9190000	SAMPLE.489.D2.35.cDNA	71	71	65	65	65
SAMPLE.490.D2.40.cDNA	D2.40	3	300ppm	AOB	cDNA	CAGAAGTG	GGGGHTTYTACTGGTGGT	CCCCTCKGSAAAGCCTTCTTC	532	10900000	SAMPLE.490.D2.40.cDNA	282	282	270	270	270
SAMPLE.491.D2.19.cDNA	D2.19	ambient	ambient	AOB	cDNA	CACTCTGT	GGGGHTTYTACTGGTGGT	CCCCTCKGSAAAGCCTTCTTC	532	7740000	SAMPLE.491.D2.19.cDNA	459	459	447	447	444
SAMPLE.492.D2.22.cDNA	D2.22	ambient	ambient	AOB	cDNA	CTGAACTG	GGGGHTTYTACTGGTGGT	CCCCTCKGSAAAGCCTTCTTC	532	44800000	SAMPLE.492.D2.22.cDNA	716	716	704	704	699
SAMPLE.493.D2.36.cDNA	D2.36	ambient	ambient	AOB	cDNA	GGATTAGG	GGGGHTTYTACTGGTGGT	CCCCTCKGSAAAGCCTTCTTC	532	14600000	SAMPLE.493.D2.36.cDNA	94	94	83	83	82
SAMPLE.494.D2.01.DNA	D2.01	ambient	ambient	AOB	DNA	CCAAGGAA	GGGGHTTYTACTGGTGGT	CCCCTCKGSAAAGCCTTCTTC	532	1900000000	SAMPLE.494.D2.01.DNA	1722	1700	1688	1688	1688
SAMPLE.495.D2.07.DNA	D2.07	ambient	ambient	AOB	DNA	TCAGGACT	GGGGHTTYTACTGGTGGT	CCCCTCKGSAAAGCCTTCTTC	532	1240000000	SAMPLE.495.D2.07.DNA	1599	1587	1575	1575	1575
SAMPLE.496.D2.11.DNA	D2.11	ambient	ambient	AOB	DNA	CCAATACG	GGGGHTTYTACTGGTGGT	CCCCTCKGSAAAGCCTTCTTC	532	1550000000	SAMPLE.496.D2.11.DNA	1501	1488	1475	1475	1472
SAMPLE.497.D2.12.DNA	D2.12	3	300ppm	AOB	DNA	GATCCATG	GGGGHTTYTACTGGTGGT	CCCCTCKGSAAAGCCTTCTTC	532	3250000000	SAMPLE.497.D2.12.DNA	2221	2209	2196	2196	2194
SAMPLE.498.D2.13.DNA	D2.13	ambient	ambient	AOB	DNA	GGTATTCG	GGGGHTTYTACTGGTGGT	CCCCTCKGSAAAGCCTTCTTC	532	1560000000	SAMPLE.498.D2.13.DNA	735	734	721	721	721
SAMPLE.499.D2.17.DNA	D2.17	ambient	ambient	AOB	DNA	GGTAGGAT	GGGGHTTYTACTGGTGGT	CCCCTCKGSAAAGCCTTCTTC	532	3580000000	SAMPLE.499.D2.17.DNA	919	917	905	905	904
SAMPLE.500.D2.19.DNA	D2.19	ambient	ambient	AOB	DNA	CGATCCAA	GGGGHTTYTACTGGTGGT	CCCCTCKGSAAAGCCTTCTTC	532	1580000000	SAMPLE.500.D2.19.DNA	1412	1406	1393	1393	1393
SAMPLE.501.D2.21.DNA	D2.21	3	ambient	AOB	DNA	TGTCAGTG	GGGGHTTYTACTGGTGGT	CCCCTCKGSAAAGCCTTCTTC	532	1690000000	SAMPLE.501.D2.21.DNA	676	672	659	659	659
SAMPLE.502.D2.22.DNA	D2.22	ambient	ambient	AOB	DNA	ACGAAGGT	GGGGHTTYTACTGGTGGT	CCCCTCKGSAAAGCCTTCTTC	532	3590000000	SAMPLE.502.D2.22.DNA	1866	1857	1844	1844	1844
SAMPLE.503.D2.24.DNA	D2.24	ambient	300ppm	AOB	DNA	GTGTGTGT	GGGGHTTYTACTGGTGGT	CCCCTCKGSAAAGCCTTCTTC	532	3460000000	SAMPLE.503.D2.24.DNA	1631	1629	1616	1616	1593
SAMPLE.506.D2.34.DNA	D2.34	ambient	300ppm	AOB	DNA	GGAAGGAA	GGGGHTTYTACTGGTGGT	CCCCTCKGSAAAGCCTTCTTC	532	1380000000	SAMPLE.506.D2.34.DNA	1065	1059	1046	1046	1046
SAMPLE.507.D2.35.DNA	D2.35	3	300ppm	AOB	DNA	TGAGTCTG	GGGGHTTYTACTGGTGGT	CCCCTCKGSAAAGCCTTCTTC	532	2350000000	SAMPLE.507.D2.35.DNA	988	983	970	970	970
SAMPLE.508.D2.36.DNA	D2.36	ambient	ambient	AOB	DNA	CAGTCTCT	GGGGHTTYTACTGGTGGT	CCCCTCKGSAAAGCCTTCTTC	532	1970000000	SAMPLE.508.D2.36.DNA	2164	2139	2126	2126	2125
SAMPLE.509.D2.40.DNA	D2.40	3	300ppm	AOB	DNA	GTCAGTGT	GGGGHTTYTACTGGTGGT	CCCCTCKGSAAAGCCTTCTTC	532	1150000000	SAMPLE.509.D2.40.DNA	2049	2024	2012	2012	2011
SAMPLE.510.D2.41.DNA	D2.41	ambient	300ppm	AOB	DNA	GCATGGAA	GGGGHTTYTACTGGTGGT	CCCCTCKGSAAAGCCTTCTTC	532	2530000000	SAMPLE.510.D2.41.DNA	2144	2132	2119	2119	2119
SAMPLE.511.D2.42.DNA	D2.42	3	ambient	AOB	DNA	AACGTTCG	GGGGHTTYTACTGGTGGT	CCCCTCKGSAAAGCCTTCTTC	532	4090000000	SAMPLE.511.D2.42.DNA	1558	1557	1544	1544	1544
SAMPLE.518.D2.51.DNA	D2.51	3	ambient	AOB	DNA	AGGATGGT	GGGGHTTYTACTGGTGGT	CCCCTCKGSAAAGCCTTCTTC	532	1450000000	SAMPLE.518.D2.51.DNA	2752	2748	2735	2735	2735
SAMPLE.519.D2.52.DNA	D2.52	3	300ppm	AOB	DNA	CTCTACTG	GGGGHTTYTACTGGTGGT	CCCCTCKGSAAAGCCTTCTTC	532	773000000	SAMPLE.519.D2.52.DNA	1969	1958	1945	1945	1944
SAMPLE.331.D2.17.cDNA	D2.17	ambient	ambient	AOA	cDNA	GAAGTCCT	GCAGGAGACTAYATHTTCTA	GCCATCCABCKRTANGTCCA	534	12300000	SAMPLE.331.D2.17.cDNA	560	206	204	204	204
SAMPLE.332.D2.07.cDNA	D2.07	ambient	ambient	AOA	cDNA	CATCGTAG	GCAGGAGACTAYATHTTCTA	GCCATCCABCKRTANGTCCA	534	6490000	SAMPLE.332.D2.07.cDNA	2688	1376	1374	1374	1374
SAMPLE.333.D2.52.cDNA	D2.52	3	300ppm	AOA	cDNA	TGTCGAGT	GCAGGAGACTAYATHTTCTA	GCCATCCABCKRTANGTCCA	534	4670000	SAMPLE.333.D2.52.cDNA	1571	911	909	909	893
SAMPLE.334.D2.41.cDNA	D2.41	ambient	300ppm	AOA	cDNA	TCGTCAAG	GCAGGAGACTAYATHTTCTA	GCCATCCABCKRTANGTCCA	534	5040000	SAMPLE.334.D2.41.cDNA	760	429	427	427	427
SAMPLE.335.D2.12.cDNA	D2.12	3	300ppm	AOA	cDNA	TAATGCCG	GCAGGAGACTAYATHTTCTA	GCCATCCABCKRTANGTCCA	534	2670000	SAMPLE.335.D2.12.cDNA	895	454	452	452	452
SAMPLE.336.D2.21.cDNA	D2.21	3	ambient	AOA	cDNA	GACAGTCT	GCAGGAGACTAYATHTTCTA	GCCATCCABCKRTANGTCCA	534	7440000	SAMPLE.336.D2.21.cDNA	1509	791	789	789	788
SAMPLE.338.D2.34.cDNA	D2.34	ambient	300ppm	AOA	cDNA	TCTGACAG	GCAGGAGACTAYATHTTCTA	GCCATCCABCKRTANGTCCA	534	16900000	SAMPLE.338.D2.34.cDNA	1891	1008	1006	1006	1005
SAMPLE.339.D2.42.cDNA	D2.42	3	ambient	AOA	cDNA	CCTATTCG	GCAGGAGACTAYATHTTCTA	GCCATCCABCKRTANGTCCA	534	11300000	SAMPLE.339.D2.42.cDNA	4187	2192	2190	2190	2190
SAMPLE.344.D2.11.cDNA	D2.11	ambient	ambient	AOA	cDNA	GTACCTAG	GCAGGAGACTAYATHTTCTA	GCCATCCABCKRTANGTCCA	534	13800000	SAMPLE.344.D2.11.cDNA	2272	985	983	983	979
SAMPLE.345.D2.13.cDNA	D2.13	ambient	ambient	AOA	cDNA	TGGTTGGT	GCAGGAGACTAYATHTTCTA	GCCATCCABCKRTANGTCCA	534	5870000	SAMPLE.345.D2.13.cDNA	1722	932	930	930	930
SAMPLE.346.D2.24.cDNA	D2.24	ambient	300ppm	AOA	cDNA	AAGGCGAT	GCAGGAGACTAYATHTTCTA	GCCATCCABCKRTANGTCCA	534	4840000	SAMPLE.346.D2.24.cDNA	2452	1599	1597	1597	1596
SAMPLE.348.D2.51.cDNA	D2.51	3	ambient	AOA	cDNA	GACTAGAG	GCAGGAGACTAYATHTTCTA	GCCATCCABCKRTANGTCCA	534	1750000	SAMPLE.348.D2.51.cDNA	2456	1473	1471	1471	1468
SAMPLE.349.D2.01.cDNA	D2.01	ambient	ambient	AOA	cDNA	ACACGACT	GCAGGAGACTAYATHTTCTA	GCCATCCABCKRTANGTCCA	534	2900000	SAMPLE.349.D2.01.cDNA	1132	537	535	535	535
SAMPLE.351.D2.35.cDNA	D2.35	3	300ppm	AOA	cDNA	GCTTCGTT	GCAGGAGACTAYATHTTCTA	GCCATCCABCKRTANGTCCA	534	2310000	SAMPLE.351.D2.35.cDNA	2513	1408	1406	1406	1406
SAMPLE.352.D2.40.cDNA	D2.40	3	300ppm	AOA	cDNA	CCTACCAT	GCAGGAGACTAYATHTTCTA	GCCATCCABCKRTANGTCCA	534	1140000	SAMPLE.352.D2.40.cDNA	2874	1333	1331	1331	1330
SAMPLE.353.D2.19.cDNA	D2.19	ambient	ambient	AOA	cDNA	GTCTACAG	GCAGGAGACTAYATHTTCTA	GCCATCCABCKRTANGTCCA	534	7490000	SAMPLE.353.D2.19.cDNA	1930	1064	1062	1062	1060
SAMPLE.354.D2.22.cDNA	D2.22	ambient	ambient	AOA	cDNA	CCATATGG	GCAGGAGACTAYATHTTCTA	GCCATCCABCKRTANGTCCA	534	16700000	SAMPLE.354.D2.22.cDNA	4683	2525	2523	2523	2523
SAMPLE.355.D2.36.cDNA	D2.36	ambient	ambient	AOA	cDNA	ATCGATCG	GCAGGAGACTAYATHTTCTA	GCCATCCABCKRTANGTCCA	534	11000000	SAMPLE.355.D2.36.cDNA	1665	902	899	899	899
SAMPLE.302.D2.01.DNA	D2.01	ambient	ambient	AOA	DNA	CCATCCAT	GCAGGAGACTAYATHTTCTA	GCCATCCABCKRTANGTCCA	534	284000000	SAMPLE.302.D2.01.DNA	5082	3919	3915	3915	3915
SAMPLE.303.D2.07.DNA	D2.07	ambient	ambient	AOA	DNA	TAGGTAGG	GCAGGAGACTAYATHTTCTA	GCCATCCABCKRTANGTCCA	534	190000000	SAMPLE.303.D2.07.DNA	5036	3642	3640	3640	3637
SAMPLE.304.D2.11.DNA	D2.11	ambient	ambient	AOA	DNA	CTGAGTGT	GCAGGAGACTAYATHTTCTA	GCCATCCABCKRTANGTCCA	534	285000000	SAMPLE.304.D2.11.DNA	6022	4987	4984	4984	4980
SAMPLE.305.D2.12.DNA	D2.12	3	300ppm	AOA	DNA	AAGGATCG	GCAGGAGACTAYATHTTCTA	GCCATCCABCKRTANGTCCA	534	330000000	SAMPLE.305.D2.12.DNA	5077	3886	3884	3884	3883
SAMPLE.306.D2.13.DNA	D2.13	ambient	ambient	AOA	DNA	TCGTCTTG	GCAGGAGACTAYATHTTCTA	GCCATCCABCKRTANGTCCA	534	149000000	SAMPLE.306.D2.13.DNA	1997	1636	1634	1634	1634
SAMPLE.307.D2.17.DNA	D2.17	ambient	ambient	AOA	DNA	TGTCCTGT	GCAGGAGACTAYATHTTCTA	GCCATCCABCKRTANGTCCA	534	204000000	SAMPLE.307.D2.17.DNA	4744	3952	3949	3949	3948
SAMPLE.308.D2.19.DNA	D2.19	ambient	ambient	AOA	DNA	GGATCCAT	GCAGGAGACTAYATHTTCTA	GCCATCCABCKRTANGTCCA	534	132000000	SAMPLE.308.D2.19.DNA	5154	4112	4109	4109	4105
SAMPLE.309.D2.21.DNA	D2.21	3	ambient	AOA	DNA	CCTTCCAA	GCAGGAGACTAYATHTTCTA	GCCATCCABCKRTANGTCCA	534	137000000	SAMPLE.309.D2.21.DNA	5682	4456	4453	4453	4448
SAMPLE.310.D2.22.DNA	D2.22	ambient	ambient	AOA	DNA	GAGAACTG	GCAGGAGACTAYATHTTCTA	GCCATCCABCKRTANGTCCA	534	186000000	SAMPLE.310.D2.22.DNA	4006	3442	3439	3439	3437
SAMPLE.311.D2.24.DNA	D2.24	ambient	300ppm	AOA	DNA	CAGAGTCT	GCAGGAGACTAYATHTTCTA	GCCATCCABCKRTANGTCCA	534	169000000	SAMPLE.311.D2.24.DNA	6435	5703	5700	5700	5698
SAMPLE.314.D2.34.DNA	D2.34	ambient	300ppm	AOA	DNA	CTGAGACT	GCAGGAGACTAYATHTTCTA	GCCATCCABCKRTANGTCCA	534	176000000	SAMPLE.314.D2.34.DNA	5350	4431	4428	4428	4428
SAMPLE.315.D2.35.DNA	D2.35	3	300ppm	AOA	DNA	CGTACGAT	GCAGGAGACTAYATHTTCTA	GCCATCCABCKRTANGTCCA	534	110000000	SAMPLE.315.D2.35.DNA	4293	2892	2889	2889	2888
SAMPLE.316.D2.36.DNA	D2.36	ambient	ambient	AOA	DNA	CGAAGGAT	GCAGGAGACTAYATHTTCTA	GCCATCCABCKRTANGTCCA	534	136000000	SAMPLE.316.D2.36.DNA	5202	4028	4022	4022	4018
SAMPLE.317.D2.40.DNA	D2.40	3	300ppm	AOA	DNA	CTCATGAG	GCAGGAGACTAYATHTTCTA	GCCATCCABCKRTANGTCCA	534	102000000	SAMPLE.317.D2.40.DNA	4275	3257	3252	3252	3247
SAMPLE.318.D2.41.DNA	D2.41	ambient	300ppm	AOA	DNA	GGTAATGG	GCAGGAGACTAYATHTTCTA	GCCATCCABCKRTANGTCCA	534	246000000	SAMPLE.318.D2.41.DNA	3210	2551	2548	2548	2546
SAMPLE.319.D2.42.DNA	D2.42	3	ambient	AOA	DNA	AAGGTACG	GCAGGAGACTAYATHTTCTA	GCCATCCABCKRTANGTCCA	534	214000000	SAMPLE.319.D2.42.DNA	2846	2257	2255	2255	2255
SAMPLE.326.D2.51.DNA	D2.51	3	ambient	AOA	DNA	ACTCCACT	GCAGGAGACTAYATHTTCTA	GCCATCCABCKRTANGTCCA	534	459000000	SAMPLE.326.D2.51.DNA	3488	2634	2632	2632	2627
SAMPLE.327.D2.52.DNA	D2.52	3	300ppm	AOA	DNA	ATCCTAGG	GCAGGAGACTAYATHTTCTA	GCCATCCABCKRTANGTCCA	534	236000000	SAMPLE.327.D2.52.DNA	3742	2711	2709	2709	2707
SAMPLE.361.D2.17.cDNA	D2.17	ambient	ambient	CMX	cDNA	CTGTCTGT	TAYTTCTGGACRTTYTA	ARATCCARACDGTGTG	447	314000	SAMPLE.361.D2.17.cDNA	7047	7046	6996	6996	6996
SAMPLE.362.D2.07.cDNA	D2.07	ambient	ambient	CMX	cDNA	CACACAGT	TAYTTCTGGACRTTYTA	ARATCCARACDGTGTG	447	5610000	SAMPLE.362.D2.07.cDNA	10308	10308	10258	10258	10258
SAMPLE.363.D2.52.cDNA	D2.52	3	300ppm	CMX	cDNA	AACCGGTT	TAYTTCTGGACRTTYTA	ARATCCARACDGTGTG	447	8450000	SAMPLE.363.D2.52.cDNA	2534	2534	2484	2484	2483
SAMPLE.364.D2.41.cDNA	D2.41	ambient	300ppm	CMX	cDNA	TCTCTCAG	TAYTTCTGGACRTTYTA	ARATCCARACDGTGTG	447	6170000	SAMPLE.364.D2.41.cDNA	2539	2539	2489	2489	2489
SAMPLE.365.D2.12.cDNA	D2.12	3	300ppm	CMX	cDNA	GAGTCACT	TAYTTCTGGACRTTYTA	ARATCCARACDGTGTG	447	13200000	SAMPLE.365.D2.12.cDNA	3025	3025	2975	2975	2975
SAMPLE.366.D2.21.cDNA	D2.21	3	ambient	CMX	cDNA	AGAGACTG	TAYTTCTGGACRTTYTA	ARATCCARACDGTGTG	447	2400000	SAMPLE.366.D2.21.cDNA	5433	5431	5381	5381	5381
SAMPLE.368.D2.34.cDNA	D2.34	ambient	300ppm	CMX	cDNA	CCTACGAA	TAYTTCTGGACRTTYTA	ARATCCARACDGTGTG	447	9050000	SAMPLE.368.D2.34.cDNA	4902	4901	4851	4851	4850
SAMPLE.369.D2.42.cDNA	D2.42	3	ambient	CMX	cDNA	CGTAGGAA	TAYTTCTGGACRTTYTA	ARATCCARACDGTGTG	447	18100000	SAMPLE.369.D2.42.cDNA	7029	7029	6979	6979	6969
SAMPLE.374.D2.11.cDNA	D2.11	ambient	ambient	CMX	cDNA	ACCTACCT	TAYTTCTGGACRTTYTA	ARATCCARACDGTGTG	447	8130000	SAMPLE.374.D2.11.cDNA	6335	6333	6283	6283	6271
SAMPLE.375.D2.13.cDNA	D2.13	ambient	ambient	CMX	cDNA	GAGTTGAG	TAYTTCTGGACRTTYTA	ARATCCARACDGTGTG	447	6340000	SAMPLE.375.D2.13.cDNA	1413	1405	1355	1355	1355
SAMPLE.376.D2.24.cDNA	D2.24	ambient	300ppm	CMX	cDNA	CCTACGTT	TAYTTCTGGACRTTYTA	ARATCCARACDGTGTG	447	8770000	SAMPLE.376.D2.24.cDNA	6736	6732	6682	6682	6682
SAMPLE.378.D2.51.cDNA	D2.51	3	ambient	CMX	cDNA	TTCGAACG	TAYTTCTGGACRTTYTA	ARATCCARACDGTGTG	447	1580000	SAMPLE.378.D2.51.cDNA	2538	2538	2488	2488	2488
SAMPLE.379.D2.01.cDNA	D2.01	ambient	ambient	CMX	cDNA	ACAGAGTG	TAYTTCTGGACRTTYTA	ARATCCARACDGTGTG	447	2070000	SAMPLE.379.D2.01.cDNA	642	642	592	592	592
SAMPLE.381.D2.35.cDNA	D2.35	3	300ppm	CMX	cDNA	TTCGTAGG	TAYTTCTGGACRTTYTA	ARATCCARACDGTGTG	447	1560000	SAMPLE.381.D2.35.cDNA	1107	1107	1057	1057	1057
SAMPLE.382.D2.40.cDNA	D2.40	3	300ppm	CMX	cDNA	CATGTGGT	TAYTTCTGGACRTTYTA	ARATCCARACDGTGTG	447	966000	SAMPLE.382.D2.40.cDNA	5254	5254	5204	5204	5204
SAMPLE.383.D2.19.cDNA	D2.19	ambient	ambient	CMX	cDNA	GGTTCGAT	TAYTTCTGGACRTTYTA	ARATCCARACDGTGTG	447	3470000	SAMPLE.383.D2.19.cDNA	2023	2023	1973	1973	1973
SAMPLE.384.D2.22.cDNA	D2.22	ambient	ambient	CMX	cDNA	ATCGTTGG	TAYTTCTGGACRTTYTA	ARATCCARACDGTGTG	447	10100000	SAMPLE.384.D2.22.cDNA	2812	2812	2762	2762	2762
SAMPLE.385.D2.36.cDNA	D2.36	ambient	ambient	CMX	cDNA	AGACTCTG	TAYTTCTGGACRTTYTA	ARATCCARACDGTGTG	447	17700000	SAMPLE.385.D2.36.cDNA	2106	2106	2056	2056	2056
SAMPLE.388.D2.01.DNA	D2.01	ambient	ambient	CMX	DNA	CTAGTGGT	TAYTTCTGGACRTTYTA	ARATCCARACDGTGTG	447	124000000	SAMPLE.388.D2.01.DNA	9206	9196	9146	9146	9146
SAMPLE.389.D2.07.DNA	D2.07	ambient	ambient	CMX	DNA	CAGTCAGT	TAYTTCTGGACRTTYTA	ARATCCARACDGTGTG	447	46700000	SAMPLE.389.D2.07.DNA	2492	2486	2436	2436	2436
SAMPLE.390.D2.11.DNA	D2.11	ambient	ambient	CMX	DNA	TAGGAACG	TAYTTCTGGACRTTYTA	ARATCCARACDGTGTG	447	83400000	SAMPLE.390.D2.11.DNA	4566	4566	4516	4516	4516
SAMPLE.391.D2.12.DNA	D2.12	3	300ppm	CMX	DNA	TCTCCAGT	TAYTTCTGGACRTTYTA	ARATCCARACDGTGTG	447	96900000	SAMPLE.391.D2.12.DNA	7651	7651	7601	7601	7590
SAMPLE.392.D2.13.DNA	D2.13	ambient	ambient	CMX	DNA	AGTCGACT	TAYTTCTGGACRTTYTA	ARATCCARACDGTGTG	447	51400000	SAMPLE.392.D2.13.DNA	2741	2730	2680	2680	2679
SAMPLE.393.D2.17.DNA	D2.17	ambient	ambient	CMX	DNA	AACGTAGG	TAYTTCTGGACRTTYTA	ARATCCARACDGTGTG	447	125000000	SAMPLE.393.D2.17.DNA	7589	7589	7539	7539	7536
SAMPLE.394.D2.19.DNA	D2.19	ambient	ambient	CMX	DNA	ACTGGACT	TAYTTCTGGACRTTYTA	ARATCCARACDGTGTG	447	128000000	SAMPLE.394.D2.19.DNA	5155	5150	5100	5100	5100
SAMPLE.395.D2.21.DNA	D2.21	3	ambient	CMX	DNA	ACTCACAG	TAYTTCTGGACRTTYTA	ARATCCARACDGTGTG	447	125000000	SAMPLE.395.D2.21.DNA	8148	8144	8094	8094	8088
SAMPLE.396.D2.22.DNA	D2.22	ambient	ambient	CMX	DNA	CTACGTAG	TAYTTCTGGACRTTYTA	ARATCCARACDGTGTG	447	209000000	SAMPLE.396.D2.22.DNA	13059	13058	13008	13008	13007
SAMPLE.397.D2.24.DNA	D2.24	ambient	300ppm	CMX	DNA	TTCCGGTT	TAYTTCTGGACRTTYTA	ARATCCARACDGTGTG	447	152000000	SAMPLE.397.D2.24.DNA	6400	6400	6350	6350	6347
SAMPLE.400.D2.34.DNA	D2.34	ambient	300ppm	CMX	DNA	CTCAACAG	TAYTTCTGGACRTTYTA	ARATCCARACDGTGTG	447	262000000	SAMPLE.400.D2.34.DNA	5065	5062	5012	5012	5012
SAMPLE.401.D2.35.DNA	D2.35	3	300ppm	CMX	DNA	ACGTTGGT	TAYTTCTGGACRTTYTA	ARATCCARACDGTGTG	447	238000000	SAMPLE.401.D2.35.DNA	3248	3248	3198	3198	3198
SAMPLE.402.D2.36.DNA	D2.36	ambient	ambient	CMX	DNA	AACGATGG	TAYTTCTGGACRTTYTA	ARATCCARACDGTGTG	447	185000000	SAMPLE.402.D2.36.DNA	6387	6387	6337	6337	6337
SAMPLE.403.D2.40.DNA	D2.40	3	300ppm	CMX	DNA	ACTGTGTG	TAYTTCTGGACRTTYTA	ARATCCARACDGTGTG	447	107000000	SAMPLE.403.D2.40.DNA	7870	7869	7819	7819	7819
SAMPLE.404.D2.41.DNA	D2.41	ambient	300ppm	CMX	DNA	TGGTGAAG	TAYTTCTGGACRTTYTA	ARATCCARACDGTGTG	447	160000000	SAMPLE.404.D2.41.DNA	7384	7384	7334	7334	7333
SAMPLE.405.D2.42.DNA	D2.42	3	ambient	CMX	DNA	CTTCTCCT	TAYTTCTGGACRTTYTA	ARATCCARACDGTGTG	447	236000000	SAMPLE.405.D2.42.DNA	12002	11999	11949	11949	11949
SAMPLE.412.D2.51.DNA	D2.51	3	ambient	CMX	DNA	GGAATACG	TAYTTCTGGACRTTYTA	ARATCCARACDGTGTG	447	390000000	SAMPLE.412.D2.51.DNA	7818	7818	7768	7768	7762
SAMPLE.413.D2.52.DNA	D2.52	3	300ppm	CMX	DNA	AGACCTGT	TAYTTCTGGACRTTYTA	ARATCCARACDGTGTG	447	203000000	SAMPLE.413.D2.52.DNA	4676	4669	4619	4619	4619
